# Supplementary material for: High acceptability and viral suppression of patients on Dolutegravir-based first-line regimens in pilot sites in Uganda: A mixed-methods prospective cohort study
Source: PLoS One. 2020 May 27;15(5):e0232419. doi: 10.1371/journal.pone.0232419 (PMC7252626; doi:10.1371/journal.pone.0232419)
Supplement: S1 Data — (ZIP) [file pone.0232419.s001.zip]

Archive with 5 entries (5 files):
- Copy of Month 1 interviews_FINAL_2.xlsx
- Copy of Month 6 interviews_FINAL_2.xlsx
- Health Record Form Baseline_FINAL_2.xlsx
- Health Record Forms Endline_FINAL_2.xlsx
- health record intermediate_2.xlsx
