# Supplementary material for: High acceptability and viral suppression of patients on Dolutegravir-based first-line regimens in pilot sites in Uganda: A mixed-methods prospective cohort study
Source: PLoS One. 2020 May 27;15(5):e0232419. doi: 10.1371/journal.pone.0232419 (PMC7252626; doi:10.1371/journal.pone.0232419)
Supplement: S1 Data — (ZIP) [file pone.0232419.s001.zip › Copy of Month 1 interviews_FINAL_2.xlsx]

## Sheet: Sheet1
pka_a1	pka_a2	hrb_a2	pka_b1	pka_b2	pka_b3	pka_b4	pka_b4a	pka_b4b	pka_b4bother	pka_c1	pka_c2	pka_c2a	pka_c3	pka_c4	pka_c4_1	pka_c4_2	pka_c4_3	pka_c4_4	pka_c4_5	pka_c4_6	pka_c4_7	pka_c4_8	pka_c4_9	pka_c4_10	pka_c4_11	pka_c4_12	labels_d	pka_d1a	pka_d1b	pka_d1c	pka_d1d	pka_d1e	pka_d1f	pka_d1g	pka_d1h	pka_d1i	pka_d1j	pka_d1k	pka_d1l	pka_d1m	pka_d1n	pka_d1o	pka_d1p	pka_d1q	pka_d1r	pka_d1s	pka_d1t	pka_d1ta	pka_d2
11-2017	1	ID-331	37	2-1980	1	1	1-2014	1		1	1		1	12	0	0	0	0	0	0	0	0	0	0	0	1		7	7	1	7	5	7	7	7	1	5	7	7	1	7	7	7	7	5	7	7		0
11-2017	1	ID-319	17	4-2000	0	1	5-2013	4		1	1		2	12	0	0	0	0	0	0	0	0	0	0	0	1		7	7	7	7	7	7	7	7	7	7	7	7	7	7	7	7	7	7	7	7		1
11-2017	1	ID-310	40	1-1977	1	1	6-2013	1		1	1		1	12	0	0	0	0	0	0	0	0	0	0	0	1		7	7	7	7	7	7	7	7	1	7	7	7	7	7	7	7	7	3	7	7		0
12-2017	1	ID-313	44	12-1973	0	1	9-2012	4		1	1		1	3 4 7 9	0	0	1	1	0	0	1	0	1	0	0	0		7	7	7	7	7	7	7	7	7	7	7	7	7	7	7	7	7	7	7	7		0
9-2017	1	ID-085	67	5-1949	0	1	2-2014	1		1	1		4	1	1	0	0	0	0	0	0	0	0	0	0	0		5	5	5	5	5	5	5	5	5	5	5	5	5	5	5	5	5	5	5	7		0
10-2017	1	ID-223	31	1-1986	1	1	3-2014	1		1	1		2	12	0	0	0	0	0	0	0	0	0	0	0	1		7	7	7	1	7	1	7	1	7	7	7	7	7	7	7	7	7	7	7	7		0
11-2017	1	ID-336	37	8-1982	0	1	10-2014	1		1	1		1	12	0	0	0	0	0	0	0	0	0	0	0	1		2	7	7	7	7	7	1	7	1	1	7	7	7	7	7	7	7	7	7	7		0
12-2017	1	ID-348	40	2-1977	0	1	1-2015	1		1	1		1	4	0	0	0	1	0	0	0	0	0	0	0	0		7	7	7	7	7	7	7	7	7	7	7	7	7	7	7	7	3	7	7	7		1
11-2017	1	ID-267	33	10-1983	0	1	5-2016	4		1	1		1	12	0	0	0	0	0	0	0	0	0	0	0	1		7	7	7	7	7	7	7	7	7	7	7	7	7	7	7	7	7	7	7	7		1
1-2018	1	ID-355	47	2-2018	0	1	1-2016	1		1	1		1	12	0	0	0	0	0	0	0	0	0	0	0	1		7	7	7	7	7	7	7	7	7	2	7	7	7	7	7	7	7	7	7	7		1
11-2017	1	ID-321	36	12-2017	0	1	4-2016	1		1	1		2	1 4 6	1	0	0	1	0	1	0	0	0	0	0	0		7	7	7	5	7	2	7	7	7	7	7	7	7	7	7	7	7	3	7	7		0
12-2017	1	ID-330	39	2-1977	1	1	5-2016	1		1	1		1	12	0	0	0	0	0	0	0	0	0	0	0	1		7	7	7	7	7	7	7	7	7	7	7	7	7	7	7	7	7	7	7	7		0
11-2017	1	ID-324	36	11-1981	1	1	8-2016	1		1	1		2	4	0	0	0	1	0	0	0	0	0	0	0	0		7	7	1	7	7	2	7	7	7	7	7	7	7	1	7	7	2	1	7	7		0
1-2018	1	ID-323	28	4-1989	1	1	7-2015	1		1	1		1	4	0	0	0	1	0	0	0	0	0	0	0	0		7	7	7	1	7	7	7	1	7	7	7	7	7	7	7	7	7	7	7	7		1
12-2017	1	ID-344	20	1-1997	1	1	6-2016	1		1	1		2	12	0	0	0	0	0	0	0	0	0	0	0	1		7	7	7	7	3	7	7	7	7	7	7	7	7	7	7	7	2	7	4	7		1
9-2017	1	ID-101	42	10-1974	0	1	1-2017	1		1	1		2	12	0	0	0	0	0	0	0	0	0	0	0	1		7	7	7	1	7	7	7	7	2	4	5	7	7	7	7	7	7	5	5	1	FHS	0
9-2017	1	ID-004	38	6-1979	1	1	6-2017	1		1	1		1	1 2 3 4 5 6 9 10	1	1	1	1	1	1	0	0	1	1	0	0		7	7	7	7	7	7	7	7	7	7	7	7	7	7	7	7	7	7	7	7		0
9-2017	1	ID-079	40	1-1977	0	2				1	1		1	1 3 5 7 9	1	0	1	0	1	0	1	0	1	0	0	0		7	7	7	1	7	1	7	7	5	1	7	1	7	1	7	7	7	4	7	4	Sleeping a lot	0
9-2017	1	ID-002	17	5-2000	0	2				1	1		1	1 3 6 9	1	0	1	0	0	1	0	0	1	0	0	0		7	7	7	7	7	7	7	7	7	7	7	7	7	7	7	7	7	7	7	7		0
11-2017	1	ID-003	21	8-1996	1	2				1	1		1	12	0	0	0	0	0	0	0	0	0	0	0	1		7	7	1	7	7	5	1	7	7	7	7	7	7	7	4	7	5	7	7	7		0
9-2017	1	ID-015	32	1-1985	1	2				1	1		1	1 3 5 10	1	0	1	0	1	0	0	0	0	1	0	0		5	3	7	2	7	5	5	5	2	5	5	5	5	5	5	5	2	3	5	7		0
8-2017	1	ID-016	45	4-1972	1	2				1	3	Missing information.	1	1 2 7	1	1	0	0	0	0	1	0	0	0	0	0		7	4	7	2	7	7	7	7	5	7	5	7	7	7	7	7	7	7	7	7	Dry throat	0
8-2017	1	ID-017	22	11-1995	1	2				1	1		2	1 4 5 7 9	1	0	0	1	1	0	1	0	1	0	0	0		1	3	7	5	7	7	7	7	1	7	7	1	7	2	7	7	7	7	7	7		0
8-2017	1	ID-018	20	1-2018	0	2				1	1		3	1 4 5 7	1	0	0	1	1	0	1	0	0	0	0	0		7	7	7	7	7	7	7	7	7	7	7	7	7	7	7	7	7	7	7	7		0
8-2017	1	ID-019	20	12-1997	1	2				1	1		1	11	0	0	0	0	0	0	0	0	0	0	1	0		7	7	7	7	7	7	7	7	1	7	7	7	7	2	7	7	7	7	7	7		1
8-2017	1	ID-031	58	5-1959	1	2				1	1		2	11	0	0	0	0	0	0	0	0	0	0	1	0		7	7	7	7	7	7	7	7	7	7	7	7	7	7	7	7	7	7	7	5	Itching and dizziness	0
9-2017	1	ID-035	48	12-1970	1	2				1	1		2	1 3 8	1	0	1	0	0	0	0	1	0	0	0	0		7	7	7	7	7	7	7	7	7	7	7	7	7	7	7	7	7	7	7	1	Okunyoola nga sisoose kulya	0
9-2017	1	ID-044	35	1-1982	1	2				1	1		2	12	0	0	0	0	0	0	0	0	0	0	0	1		7	7	7	7	7	7	7	7	7	7	7	7	7	7	5	7	7	7	7	1	Omumwa okubabukirura	0
8-2017	1	ID-034	30	6-1987	1	2				1	1		2	12	0	0	0	0	0	0	0	0	0	0	0	1		1	1	7	1	2	7	7	7	7	2	1	7	7	7	1	7	7	3	7	7	Itching	1
8-2017	1	ID-138	27	1-1990	0	2				1	1		2	1 4 5 7 9	1	0	0	1	1	0	1	0	1	0	0	0		7	7	7	7	7	7	7	7	7	7	7	7	7	7	7	7	7	7	7	7		0
9-2017	1	ID-082	29	8-2017	0	2				1	1		1	11	0	0	0	0	0	0	0	0	0	0	1	0		1	5	1	5	5	5	5	5	5	5	5	5	5	4	1	7	3	4	5	7		1
9-2017	1	ID-156	35	5-1982	1	2				1	1		1	1 3 4 5 8 9	1	0	1	1	1	0	0	1	1	0	0	0		7	7	7	7	7	7	7	7	7	7	7	7	7	7	7	7	7	7	7	7		0
10-2017	1	ID-158	35	1-1982	0	2				1	1		2	1 3 4 5 6 7 8	1	0	1	1	1	1	1	1	0	0	0	0		1	7	7	7	7	7	7	7	7	7	7	7	7	7	7	7	7	3	2	7		0
9-2017	1	ID-161	19	12-1998	1	2				1	1		2	11	0	0	0	0	0	0	0	0	0	0	1	0		1	7	7	7	1	7	7	5	7	4	7	3	7	7	7	1	3	3	2	2	Kamunguluze	1
12-2017	1	ID-221	33	1-1984	1	2				1	1		1	12	0	0	0	0	0	0	0	0	0	0	0	1		7	7	7	7	7	7	7	7	7	7	7	7	7	7	7	7	7	7	7	7		0
10-2017	1	ID-216	29	1-1988	1	2				1	1		1	11	0	0	0	0	0	0	0	0	0	0	1	0		5	5	4	1	7	5	7	5	4	5	7	7	7	7	7	7	5	7	4	4	Okusiyibwa	0
12-2017	1	ID-333	41	5-1976	1	1	10-2016	1		0																		1	7	1	7	7	7	7	7	7	7	7	7	7	7	7	7	7	3	7	7		0
10-2017	1	ID-215	30	1-1986	0	2				1	1		1	3 8	0	0	1	0	0	0	0	1	0	0	0	0		7	7	1	7	7	7	7	7	7	7	7	7	7	7	7	7	7	7	7	7		1
10-2017	1	ID-214	27	12-1989	1	2				1	1		1	11	0	0	0	0	0	0	0	0	0	0	1	0		7	1	1	7	7	7	7	7	7	7	7	7	7	1	7	2	7	7	7	7		0
1-2018	1	ID-231	49	2-1969	0	2				1	1		2	1 3 4 6	1	0	1	1	0	1	0	0	0	0	0	0		7	7	7	5	1	7	1	5	5	7	7	7	7	2	7	7	3	7	7	7		1
11-2017	1	ID-332	29	1-1988	1	1	9-2017	1		1	1		2	12	0	0	0	0	0	0	0	0	0	0	0	1		7	7	1	2	1	2	7	7	1	7	7	7	7	3	7	7	1	7	7	7		0
1-2018	1	ID-347	35	12-1983	1	1	10-2017	1		1	1		1	4	0	0	0	1	0	0	0	0	0	0	0	0		7	7	7	7	7	2	7	7	7	7	7	7	7	7	7	7	7	7	7	7		1
11-2017	1	ID-269	33	1-2018	1	2				1	1		1	1 3 7	1	0	1	0	0	0	1	0	0	0	0	0		7	7	7	1	2	1	7	7	7	7	7	7	7	1	7	7	7	7	7	7		0
1-2018	1	ID-342	29	1-1989	1	1	10-2017	1		1	1		1	12	0	0	0	0	0	0	0	0	0	0	0	1		7	7	7	7	7	7	3	2	7	7	7	7	7	7	7	7	7	3	7	7		1
11-2017	1	ID-353	17	1-2001	0	2				1	1		1	12	0	0	0	0	0	0	0	0	0	0	0	1		7	7	7	1	7	7	5	7	1	7	7	7	7	5	7	7	5	7	7	3	Okusiyibwa omubiri	0
12-2017	1	ID-309	42	1-2018	1	1	9-2013	1		1	1		1	12	0	0	0	0	0	0	0	0	0	0	0	1		7	7	7	7	7	7	7	7	7	7	7	7	7	7	7	7	7	7	7	7		0
10-2017	1	ID-212	33	6-1984	1	1	12-2013	1		1	1		2	1 2 3 4 5 6 7 10	1	1	1	1	1	1	1	0	0	1	0	0		7	2	5	5	3	3	5	3	7	7	5	5	5	7	5	7	5	7	7	7		1
12-2017	1	ID-311	38	1-1979	0	1	3-2011	1		1	1		1	1 7	1	0	0	0	0	0	1	0	0	0	0	0		7	7	7	7	7	7	7	7	7	7	7	7	7	7	1	7	7	7	7	7		1
9-2017	1	ID-188	65	1-1953	1	1	11-2014	1		1	1		2	12	0	0	0	0	0	0	0	0	0	0	0	1		7	2	7	7	2	7	7	7	7	7	7	7	7	7	7	7	7	7	7	5	Entunusi (fast heart beat)	0
8-2017	1	ID-001	61	6-1956	1	1	8-2008	7	CBV-N	1	1		2	11	0	0	0	0	0	0	0	0	0	0	1	0		7	7	7	7	2	7	7	7	5	7	7	5	7	1	7	7	7	7	7	7		0
11-2017	1	ID-307	54	10-1963	1	1	9-2008	4		1	1		1	12	0	0	0	0	0	0	0	0	0	0	0	1		7	7	7	1	7	7	1	1	7	7	7	7	7	7	1	7	7	7	7	7		0
12-2017	1	ID-312	54	12-1962	1	1	1-2007	1		1	1		1	9	0	0	0	0	0	0	0	0	1	0	0	0		7	7	7	7	7	7	7	7	7	7	7	7	7	7	7	7	7	7	7	7		0
9-2017	1	ID-102	51	1-1966	0	2				1	1		2	1 4 7	1	0	0	1	0	0	1	0	0	0	0	0		1	7	7	7	7	1	7	7	7	7	7	7	7	7	7	7	7	7	7	7		0
1-2018	1	ID-328	33	1-1985	0	1	11-2009	3		1	1		1	4	0	0	0	1	0	0	0	0	0	0	0	0		7	7	7	7	1	7	7	7	7	2	7	7	7	7	7	1	7	3	7	7		1
11-2017	1	ID-308	36	1-1981	1	1	1-2014	1		1	1		1	12	0	0	0	0	0	0	0	0	0	0	0	1		7	7	7	7	2	7	7	7	1	7	7	7	7	5	7	1	7	5	7	7		0
11-2017	1	ID-288	31	4-1986	1	1	7-2012	1		1	1		1	1 2 4 7	1	1	0	1	0	0	1	0	0	0	0	0		7	1	7	7	7	7	7	7	7	7	7	7	7	7	7	7	7	7	7	7		0
11-2017	1	ID-343	64	5-1953	0	1	11-2013	1		1	1		2	4	0	0	0	1	0	0	0	0	0	0	0	0		7	1	7	7	7	7	7	7	1	1	7	7	7	7	7	7	7	7	7	7		0
9-2017	1	ID-084	47	1-1969	0	1	9-2012	4		1	1		1	12	0	0	0	0	0	0	0	0	0	0	0	1		7	7	7	7	1	7	7	7	1	1	7	7	7	7	7	7	7	7	7	7		1
9-2017	1	ID-020	26	1-1991	0	2				1	1		1	1 2 3 4 5 6 9	1	1	1	1	1	1	0	0	1	0	0	0		7	7	7	7	7	7	7	7	7	7	7	7	7	7	7	7	7	7	7	7		0
10-2017	2	ID-206	48	10-2017	1	1	5-2017	4		1	1		1	1 2 3 4 5 6 7 8	1	1	1	1	1	1	1	1	0	0	0	0		7	7	7	7	7	7	7	7	7	7	7	7	7	7	7	7	7	7	7	7		1
11-2017	2	ID-248	21	1-1966	1	1	4-2015	1		1	1		1	1 2 3 4 5 6 7 8 9	1	1	1	1	1	1	1	1	1	0	0	0		7	7	7	7	7	7	7	7	7	7	7	7	7	7	7	7	7	7	7	7		0
10-2017	2	ID-203	36	11-1981	1	1	6-2009	4		1	1		1	1 2 4 5 6 7 8	1	1	0	1	1	1	1	1	0	0	0	0		7	7	7	7	7	7	7	7	7	7	7	7	7	7	7	7	7	4	7	7		0
9-2017	2	ID-135	32	11-1985	0	1	6-2016	1		1	1		1	1 2 4 5 6 7 8 9	1	1	0	1	1	1	1	1	1	0	0	0		7	7	7	7	7	7	7	7	7	7	7	7	7	7	7	7	7	7	7	7		0
11-2017	2	ID-253	45	6-1972	1	1	12-2017	1		1	1		1	1 2 3 4 5 6 7 8 9	1	1	1	1	1	1	1	1	1	0	0	0		7	7	7	7	7	7	7	7	7	7	7	7	7	7	7	7	7	7	7	7		0
12-2017	2	ID-303	34	12-1983	1	1	7-2017	1		1	1		1	1 2 3 4 5 6 7 8 10	1	1	1	1	1	1	1	1	0	1	0	0		7	7	7	7	7	7	7	7	7	7	7	7	7	7	7	7	7	7	7	7		0
1-2018	2	ID-238	34	6-1983	0	1	5-2017	1		1	1		1	1 2 3 4 5 6 7 8 9	1	1	1	1	1	1	1	1	1	0	0	0		7	7	7	7	7	7	7	7	7	7	7	7	7	7	7	7	7	7	7	7		0
10-2017	2	ID-225	37	8-1980	0	1	3-2015	1		1	1		1	1 2 3 4 5 6 7 8 9 10	1	1	1	1	1	1	1	1	1	1	0	0		7	7	7	7	7	7	7	7	7	7	7	7	7	7	7	7	7	5	7	7		0
10-2017	2	ID-194	44	6-1973	0	1	8-2017	1		1	1		1	1 2 3 4 5 6 7 8 9	1	1	1	1	1	1	1	1	1	0	0	0		7	7	7	7	7	7	7	7	7	7	7	7	7	7	7	7	7	7	7	7		0
10-2017	2	ID-220	13	3-2004	1	1	8-2017	1		1	1		1	1 2 3 4 5 7 8	1	1	1	1	1	0	1	1	0	0	0	0		7	7	7	7	7	7	7	7	7	7	7	7	7	7	7	7	7	7	7	7		0
10-2017	2	ID-028	39	10-1978	1	1	5-2017	1		1	1		1	1 2 3 4 5 6 7	1	1	1	1	1	1	1	0	0	0	0	0		7	7	7	7	7	7	7	7	7	7	7	7	7	7	7	7	7	5	7	7		0
11-2017	2	ID-240	33	6-2017	1	1	2-2017	1		1	1		1	1 2 3 4 5 6 7 8	1	1	1	1	1	1	1	1	0	0	0	0		7	7	7	7	7	7	7	7	7	7	7	7	7	7	7	7	7	7	7	7		1
10-2017	2	ID-208	30	1-1987	1	1	4-2017	1		1	1		1	1 2 3 4 5 6 7 8	1	1	1	1	1	1	1	1	0	0	0	0		7	7	7	7	7	7	7	7	7	7	7	7	7	7	7	7	7	7	7	7		0
10-2017	2	ID-065	34	1-1984	0	1	1-2015	1		1	1		1	1 3 4 5 6 8 9	1	0	1	1	1	1	0	1	1	0	0	0		7	7	7	7	7	7	7	7	7	7	7	7	7	7	7	7	7	7	7	7		0
12-2017	2	ID-354	15	10-2002	1	1	4-2015	1		1	1		1	1 2 3 4 5 6 7 9	1	1	1	1	1	1	1	0	1	0	0	0		7	7	7	7	7	7	7	7	7	7	7	7	7	7	7	7	7	7	7	7		0
11-2017	2	ID-247	18	10-1999	1	1	7-2017	1		1	1		1	1 2 3 4 5 6 8 9 10	1	1	1	1	1	1	0	1	1	1	0	0		7	7	7	7	7	7	7	7	7	7	7	7	7	7	7	7	7	7	7	7		0
10-2017	2	ID-219	15	4-2002	1	1	8-2015	1		1	1		1	1 2 3 4 5 6 7 8	1	1	1	1	1	1	1	1	0	0	0	0		7	7	7	7	7	7	7	7	7	7	7	7	7	7	7	7	7	7	4	7		1
10-2017	2	ID-209	25	6-1993	0	1	9-2015	1		1	1		1	1 2 4 5 7 9	1	1	0	1	1	0	1	0	1	0	0	0		7	7	7	7	7	7	7	7	7	7	7	7	7	7	7	7	7	7	7	7		1
9-2017	2	ID-114	27	7-2017	0	1	7-2017	1		1	1		1	1 2 3 4 5 6 7 8 9	1	1	1	1	1	1	1	1	1	0	0	0		7	7	7	7	7	7	7	7	7	7	7	7	7	7	7	7	7	7	7	7		0
10-2017	2	ID-217	27	6-2017	0	1	5-2017	1		1	1		1	1 2 3 4 5 6 7 8 9	1	1	1	1	1	1	1	1	1	0	0	0		7	7	7	7	7	7	7	7	7	7	7	7	7	7	7	7	7	7	7	7		0
9-2017	2	ID-164	19	6-2017	1	1	5-2016	1		1	1		1	1 2 3 4 5 6 7 8	1	1	1	1	1	1	1	1	0	0	0	0		7	7	7	7	7	7	7	7	7	7	7	7	7	7	7	7	7	7	7	7		1
10-2017	2	ID-222	19	6-2017	1	1	7-2016	1		1	1		1	1 2 3 4 5 6 7 8	1	1	1	1	1	1	1	1	0	0	0	0		7	7	7	7	7	7	7	7	7	7	7	7	7	7	7	7	7	7	7	7		0
10-2017	2	ID-200	30	1-2017	0	1	9-2016	1		1	1		1	1 2 3 4 5 6 7 8 9	1	1	1	1	1	1	1	1	1	0	0	0		7	7	7	7	7	7	7	7	7	7	7	7	7	7	7	7	7	7	7	7		1
9-2017	2	ID-226	17	9-1999	1	1	11-2016	1		1	1		1	1 3 4 5 6 7 8	1	0	1	1	1	1	1	1	0	0	0	0		7	7	7	7	7	7	7	7	7	7	7	7	7	7	7	7	7	7	7	7		0
10-2017	2	ID-179	28	6-1989	0	1	5-2017	1		1	1		1	1 2 3 4 5 6 7 8	1	1	1	1	1	1	1	1	0	0	0	0		7	7	7	7	7	7	7	7	7	7	7	7	7	7	7	7	7	7	7	7		0
10-2017	2	ID-195	14	10-2017	1	1	5-2017	1		1	1		1	1 2 3 4 5 6 7	1	1	1	1	1	1	1	0	0	0	0	0		7	7	7	7	7	7	7	7	7	7	7	7	7	7	7	7	7	7	7	7		0
9-2017	2	ID-133	43	8-1974	0	1	7-2017	1		1	1		1	1 2 3 4 5 6 7 8 9	1	1	1	1	1	1	1	1	1	0	0	0		7	7	7	7	7	7	7	7	7	7	7	7	7	7	7	7	7	7	7	7		0
10-2017	2	ID-199	20	7-1997	1	1	2-2017	1		1	1		1	1 2 4 5 6 7 8	1	1	0	1	1	1	1	1	0	0	0	0		7	7	7	7	7	7	7	7	7	7	7	7	7	7	7	7	7	5	7	7		0
10-2017	2	ID-152	29	8-1987	1	2				1	1		1	1 4 6 7	1	0	0	1	0	1	1	0	0	0	0	0		7	7	7	7	7	1	7	7	7	7	7	7	7	7	7	7	7	7	7	7		0
10-2017	2	ID-026	32	12-1985	0	2				1	1		1	1 4 5 6 8	1	0	0	1	1	1	0	1	0	0	0	0		7	7	7	7	7	7	7	7	7	7	7	7	7	7	7	7	7	7	7	7		1
10-2017	2	ID-032	33	12-2017	1	2				1	1		1	1 2 3 4 5 6 7 8	1	1	1	1	1	1	1	1	0	0	0	0		7	7	7	7	7	7	7	7	7	7	7	7	7	7	7	7	7	7	7	7		0
10-2017	2	ID-033	40	12-1977	0	2				1	1		1	1 2 3 4 5 6 7 8	1	1	1	1	1	1	1	1	0	0	0	0		7	7	7	7	7	7	7	7	7	7	7	7	7	7	7	7	7	4	7	7		0
10-2017	2	ID-030	40	9-1977	1	2				1	1		1	1 4 5 6 7 8	1	0	0	1	1	1	1	1	0	0	0	0		7	7	7	7	7	7	7	7	7	7	7	7	7	7	7	7	7	7	7	7		0
10-2017	2	ID-027	41	3-1976	1	2				1	1		1	1 3 5 7 9	1	0	1	0	1	0	1	0	1	0	0	0		7	7	7	7	7	7	7	7	7	7	7	7	7	7	7	7	7	7	7	7		0
9-2017	2	ID-043	19	9-1998	1	2				1	1		1	1 2 3 4 5 6 7 8	1	1	1	1	1	1	1	1	0	0	0	0		7	7	7	7	7	7	7	7	7	7	7	7	7	7	7	7	7	7	7	7		0
9-2017	2	ID-067	32	10-1985	0	2				1	1		1	1 3 5 6 7 8	1	0	1	0	1	1	1	1	0	0	0	0		7	7	7	7	7	7	7	7	7	7	7	7	7	7	7	7	7	7	7	7		1
11-2017	2	ID-058	24	6-1993	0	2				1	1		1	1 2 3 4 5 6 7 8 9	1	1	1	1	1	1	1	1	1	0	0	0		7	7	7	7	7	7	7	7	7	7	7	7	7	7	7	7	7	7	7	7		0
10-2017	2	ID-115	35	10-1982	0	2				1	1		1	1 2 3 4 6 7 8 9	1	1	1	1	0	1	1	1	1	0	0	0		7	7	7	7	7	7	7	7	7	7	7	7	7	7	7	7	7	7	7	7		0
10-2017	2	ID-059	31	5-2017	1	2				1	1		1	4 7	0	0	0	1	0	0	1	0	0	0	0	0		7	2	7	7	7	2	2	7	7	7	7	7	7	7	7	7	7	2	7	7		0
11-2017	2	ID-057	37	6-1980	1	2				1	1		1	1 3 4 5 6 7 8 9	1	0	1	1	1	1	1	1	1	0	0	0		7	7	7	7	7	7	7	7	7	7	7	7	7	7	7	7	7	7	7	7		0
9-2017	2	ID-091	31	5-1986	1	2				1	1		1	1 2 3 4 5 6 7 8 9	1	1	1	1	1	1	1	1	1	0	0	0		7	7	7	7	7	7	7	7	7	7	7	7	7	7	7	7	7	5	7	7		0
10-2017	2	ID-081	29	1-1988	1	2				1	1		1	1 4 6 8 9	1	0	0	1	0	1	0	1	1	0	0	0		7	7	7	7	7	7	7	7	7	7	7	7	7	7	7	7	7	7	7	7		0
10-2017	2	ID-134	38	3-1979	0	2				1	1		1	4 5 6 7	0	0	0	1	1	1	1	0	0	0	0	0		7	7	7	7	7	7	7	7	7	7	7	7	7	7	7	7	7	7	7	7		0
9-2017	2	ID-095	45	10-1972	1	2				1	1		1	1 4 5 6 7 8 9	1	0	0	1	1	1	1	1	1	0	0	0		7	7	7	7	7	7	7	7	7	7	7	7	7	7	7	7	7	7	7	7		0
10-2017	2	ID-093	15	9-2002	1	2				1	1		1	4 5 7 9	0	0	0	1	1	0	1	0	1	0	0	0		7	7	7	7	7	7	7	7	7	7	7	7	7	7	7	7	7	7	7	7		1
10-2017	2	ID-094	42	12-1975	0	2				1	1		1	1 3 5 6 7	1	0	1	0	1	1	1	0	0	0	0	0		7	7	7	7	7	7	7	7	7	7	7	7	7	7	7	7	7	7	7	7		1
10-2017	2	ID-096	34	2-1983	1	2				1	1		1	1 4 5 6 7 8	1	0	0	1	1	1	1	1	0	0	0	0		7	7	7	7	7	7	7	7	7	7	7	7	7	7	7	7	7	3	7	7		0
10-2017	2	ID-118	51	6-1966	0	2				1	1		1	4 5 6 7	0	0	0	1	1	1	1	0	0	0	0	0		7	7	7	7	7	7	7	7	7	7	7	7	7	7	7	7	7	7	7	7		0
11-2017	2	ID-112	50	12-1967	1	2				1	1		1	1 2 3 4 5 6 7 8	1	1	1	1	1	1	1	1	0	0	0	0		7	7	7	7	7	7	7	7	7	7	7	7	7	7	7	7	7	5	7	7		0
10-2017	2	ID-119	49	7-2017	0	2				1	1		1	1 2 3 4 5 6 7 8	1	1	1	1	1	1	1	1	0	0	0	0		7	7	7	7	7	7	7	7	7	7	7	7	7	7	7	7	7	7	7	7		0
10-2017	2	ID-116	35	1-1982	0	2				1	1		1	1 2 5 6 8	1	1	0	0	1	1	0	1	0	0	0	0		7	7	7	7	7	7	7	7	7	7	7	7	7	7	7	7	7	7	7	7		0
10-2017	2	ID-117	27	7-2017	1	2				1	1		1	1 3 4 5 7 8	1	0	1	1	1	0	1	1	0	0	0	0		7	7	7	7	7	7	7	7	7	7	7	7	7	7	7	7	7	7	7	7		0
10-2017	2	ID-111	25	8-1992	1	2				1	1		1	1 2 3 4 5 6 7 8	1	1	1	1	1	1	1	1	0	0	0	0		7	7	7	7	7	7	7	7	7	7	7	7	7	7	7	7	7	7	7	7		1
10-2017	2	ID-130	20	12-1997	1	2				1	1		1	1 3 5 7 8	1	0	1	0	1	0	1	1	0	0	0	0		7	7	7	7	7	7	7	7	7	7	7	7	7	7	7	7	7	7	7	7		1
10-2017	2	ID-159	29	9-1988	1	1	1-2017	1		1	1		1	1 2 3 4 5 6 7 8 9 10	1	1	1	1	1	1	1	1	1	1	0	0		7	7	7	7	7	7	7	7	7	7	7	7	7	7	7	7	7	4	7	7		0
10-2017	2	ID-147	36	1-1981	1	2				1	1		1	1 4 6 7 9	1	0	0	1	0	1	1	0	1	0	0	0		7	7	7	7	7	7	7	7	7	7	7	7	7	7	7	7	7	7	7	7		0
9-2017	2	ID-146	27	5-2017	1	2				1	1		1	1 4 5 6 7	1	0	0	1	1	1	1	0	0	0	0	0		7	5	7	7	7	7	7	7	7	7	7	7	7	7	7	7	5	7	7	7		0
10-2017	2	ID-150	24	8-2017	1	2				1	1		1	1	1	0	0	0	0	0	0	0	0	0	0	0		7	7	7	7	7	7	7	7	7	7	7	7	7	7	7	7	7	7	7	7		0
10-2017	2	ID-149	24	12-1993	1	2				1	1		1	1 4 6 7 9	1	0	0	1	0	1	1	0	1	0	0	0		7	7	7	7	7	7	7	7	7	7	7	7	7	7	7	7	7	7	7	7		0
10-2017	2	ID-148	24	6-1993	1	2				1	1		1	1 4 5 6 7 8	1	0	0	1	1	1	1	1	0	0	0	0		7	7	7	7	7	7	7	7	7	7	7	7	7	7	7	7	7	4	7	7		0
11-2017	2	ID-155	52	12-2017	1	2				1	1		1	1 2 3 4 5 6 7 8 9	1	1	1	1	1	1	1	1	1	0	0	0		7	7	7	7	7	7	7	7	7	7	7	7	7	7	7	7	7	7	7	7		0
9-2017	2	ID-157	28	1-1989	1	2				1	1		1	1 4 5 6 7 9	1	0	0	1	1	1	1	0	1	0	0	0		7	7	7	7	7	7	7	7	7	7	7	7	7	7	7	7	7	7	7	7		0
10-2017	2	ID-235	70	6-1947	1	2				1	1		1	1 4 7 9	1	0	0	1	0	0	1	0	1	0	0	0		7	7	7	7	7	7	7	7	7	7	7	7	7	7	7	7	7	7	7	7		1
9-2017	2	ID-201	34	11-1983	0	1	8-2016	1		1	1		1	1 2 4 5 6 10	1	1	0	1	1	1	0	0	0	1	0	0		7	7	7	7	7	7	7	7	7	7	7	7	7	7	7	7	7	5	7	7		0
11-2017	2	ID-246	33	11-1983	1	1	8-2017	1		1	1		1	1 2 3 4 5 6 7 8 9	1	1	1	1	1	1	1	1	1	0	0	0		7	7	7	7	7	7	7	7	7	7	7	7	7	7	7	7	7	7	7	7		0
11-2017	2	ID-234	70	10-2017	0	1	6-2017	1		1	1		1	1 2 4 5 6 7 8	1	1	0	1	1	1	1	1	0	0	0	0		7	7	7	7	7	7	7	7	7	7	7	7	7	7	7	7	7	7	7	7		0
11-2017	2	ID-254	25	5-1992	0	1	9-2017	1		1	1		1	1 2 3 4 6 7 8	1	1	1	1	0	1	1	1	0	0	0	0		7	7	7	7	7	7	7	7	7	7	7	7	7	7	7	7	7	7	7	7		0
9-2017	4	ID-088	18	1-1999	1	1	8-2007	4		1	1		1	1 2 4 5 7 8 10	1	1	0	1	1	0	1	1	0	1	0	0		7	3	7	7	7	7	7	7	7	7	7	7	7	1	7	7	7	1	7	7		0
1-2018	4	ID-279	55	7-1962	1	1	4-2007	3		1	1		1	5 7	0	0	0	0	1	0	1	0	0	0	0	0		7	7	7	1	7	1	7	7	7	7	7	7	7	7	7	7	7	1	7	7		0
9-2017	4	ID-236	30	7-1981	0	1	1-2009	4		1	1		1	12	0	0	0	0	0	0	0	0	0	0	0	1		7	7	7	7	7	7	7	7	7	7	7	7	7	7	7	7	7	7	7	7		0
10-2017	4	ID-233	49	3-1968	0	1	2-2010	7	AZT/3TC/EFV	1	1		1	2 4 5 7 8	0	1	0	1	1	0	1	1	0	0	0	0		7	7	7	7	7	7	7	7	7	7	7	7	7	7	7	7	7	7	7	7		0
12-2017	4	ID-334	39	4-1978	1	1	3-2010	4		1	1		2	1 2 4 5 6 7 9 10 11	1	1	0	1	1	1	1	0	1	1	1	0		7	1	7	7	7	7	7	7	7	7	7	7	7	7	7	7	7	7	7	7		0
12-2017	4	ID-329	46	12-1970	1	1	4-2015	4		1	1		1	4 5 9	0	0	0	1	1	0	0	0	1	0	0	0		7	7	7	7	7	7	7	7	7	7	7	7	7	7	7	7	7	2	7	7		0
10-2017	4	ID-129	33	6-1984	1	1	8-2012	7	AZT/3TC/EFV	1	1		1	4 7 10	0	0	0	1	0	0	1	0	0	1	0	0		7	7	7	7	7	7	7	7	7	7	7	7	7	7	7	7	7	7	7	7		0
9-2017	4	ID-171	37	10-2017	0	1	7-2013	4		1	1		1	1 4 7 8 9	1	0	0	1	0	0	1	1	1	0	0	0		1	7	7	7	7	7	7	7	7	7	7	7	7	7	7	7	7	2	7	7		0
12-2017	4	ID-316	30	12-1986	1	1	7-2017	1		1	1		1	1 7 9	1	0	0	0	0	0	1	0	1	0	0	0		7	7	7	7	7	7	7	7	7	7	7	7	7	7	7	7	7	7	7	7		1
9-2017	4	ID-063	46	1-1971	1	1	5-2017	1		1	1		1	1 3 4 5 7 8 9 10	1	0	1	1	1	0	1	1	1	1	0	0		7	7	7	7	7	7	7	7	1	7	7	7	7	7	7	7	7	1	7	7		1
9-2017	4	ID-064	52	10-1965	1	2				1	1		1	9 10	0	0	0	0	0	0	0	0	1	1	0	0		7	7	7	7	7	7	7	7	7	1	7	7	7	7	7	7	7	1	7	7		1
11-2017	4	ID-278	30	6-1987	1	1	8-2014	1		1	1		1	4 7 9	0	0	0	1	0	0	1	0	1	0	0	0		7	7	7	7	7	7	7	7	7	7	7	7	7	7	7	7	7	7	7	7		0
10-2017	4	ID-005	57	5-2017	1	1	5-2017	2		1	1		1	1 2 4 5 6 7 9 10	1	1	0	1	1	1	1	0	1	1	0	0		7	7	7	7	1	7	7	7	7	2	7	7	7	7	7	7	1	1	7	7		1
9-2017	4	ID-021	37	2-1980	0	2				1	1		1	1 2 4 5 7 10	1	1	0	1	1	0	1	0	0	1	0	0		7	7	1	7	7	7	2	7	7	7	1	7	7	1	7	7	7	7	2	7		0
10-2017	4	ID-205	33	11-1984	0	2				1	1		1	1 4 7 8 9 10	1	0	0	1	0	0	1	1	1	1	0	0		7	7	7	7	7	7	7	7	7	7	7	7	7	7	7	7	7	7	7	7		0
9-2017	4	ID-022	36	10-1980	1	1	5-2017	3		1	1		1	2 4 5 7 9 10	0	1	0	1	1	0	1	0	1	1	0	0		7	7	7	7	7	7	7	7	7	7	7	7	7	7	7	7	7	7	7	7		0
10-2017	4	ID-160	38	7-1979	1	1	11-2016	1		1	1		1	12	0	0	0	0	0	0	0	0	0	0	0	1		7	7	7	1	2	7	7	7	2	1	7	2	2	1	7	7	7	2	7	7		0
9-2017	4	ID-010	24	4-1993	1	1	6-2017	1		1	1		1	4 5 7 10	0	0	0	1	1	0	1	0	0	1	0	0		7	7	7	7	7	1	7	7	7	7	7	7	7	7	7	7	7	1	7	7		0
12-2017	4	ID-358	49	8-1968	0	1	3-2017	1		1	1		1	6 9	0	0	0	0	0	1	0	0	1	0	0	0		7	7	7	7	7	7	7	7	7	7	7	7	7	7	7	7	7	1	1	7		0
11-2017	4	ID-242	15	6-2002	1	1	3-2017	1		1	1		1	4 5 7 10	0	0	0	1	1	0	1	0	0	1	0	0		7	1	7	1	7	1	7	7	1	1	7	7	7	7	7	7	7	7	7	7		0
11-2017	4	ID-299	45	12-1972	0	1	8-2016	1		1	1		1	9	0	0	0	0	0	0	0	0	1	0	0	0		7	7	7	7	7	7	7	7	7	7	7	7	7	1	7	7	7	7	1	1	Weight gain	0
9-2017	4	ID-090	28	12-1989	1	1	6-2017	2		1	1		1	2 4 7 8 9 10	0	1	0	1	0	0	1	1	1	1	0	0		7	7	7	7	7	7	7	7	7	7	7	7	7	7	7	7	1	7	7	7		0
11-2017	4	ID-025	39	3-1979	1	2				1	1		3	12	0	0	0	0	0	0	0	0	0	0	0	1		7	7	7	7	7	7	7	7	7	7	7	7	7	7	7	7	7	7	7	7		0
9-2017	4	ID-060	37	12-1979	0	2				1	1		1	1 4 6 7 9 10	1	0	0	1	0	1	1	0	1	1	0	0		7	7	7	7	7	7	7	7	7	7	7	7	7	7	7	7	7	7	7	7		0
10-2017	4	ID-181	31	6-1986	1	1	7-2017	1		1	1		1	1 2 4 5 7 8 9	1	1	0	1	1	0	1	1	1	0	0	0		7	7	7	2	7	7	2	7	7	7	7	7	7	7	7	7	3	3	7	7		0
8-2017	4	ID-128	36	3-2017	1	1	6-2017	1		0																		7	7	7	7	7	7	7	7	7	7	7	7	7	7	1	7	7	1	1	7		0
10-2017	4	ID-014	31	10-1986	1	2				1	1		1	3 4 5 6 7 9	0	0	1	1	1	1	1	0	1	0	0	0		7	7	7	7	7	7	7	7	7	7	7	7	7	7	7	7	7	3	7	7		0
9-2017	4	ID-009	23	2-1994	0	1	4-2017	1		1	1		1	4 7 9 10	0	0	0	1	0	0	1	0	1	1	0	0		7	7	7	7	7	7	7	7	7	7	7	7	7	7	7	7	7	1	7	7		0
9-2017	4	ID-211	48	4-1969	1	2				1	1		1	4 7 10	0	0	0	1	0	0	1	0	0	1	0	0		1	7	7	1	7	2	7	7	1	1	7	7	7	7	7	7	7	7	7	7		0
9-2017	4	ID-173	42	10-1975	0	1	7-2017	1		0																		7	3	2	7	7	3	7	7	3	3	7	7	7	7	2	3	3	7	7	7		0
9-2017	4	ID-006	33	5-1984	1	2				1	1		1	1 2 3 4 8 9 10	1	1	1	1	0	0	0	1	1	1	0	0		7	7	1	1	2	7	7	7	7	7	7	7	7	7	7	3	1	1	7	7		1
9-2017	4	ID-007	28	1-1989	0	2				1	1		1	1 3 4 7 9 10	1	0	1	1	0	0	1	0	1	1	0	0		7	7	7	7	7	7	7	7	7	7	7	7	7	7	7	7	7	1	7	7		1
9-2017	4	ID-008	40	4-1977	0	2				1	1		1	1 3 4 5 7 9	1	0	1	1	1	0	1	0	1	0	0	0		7	7	7	7	1	7	7	7	7	7	7	7	7	7	7	7	7	1	7	7		0
9-2017	4	ID-109	45	7-1972	0	2				1	1		1	4 5 7 9 10	0	0	0	1	1	0	1	0	1	1	0	0		7	7	7	7	7	7	7	7	7	7	7	7	7	1	1	7	7	7	7	7		0
9-2017	4	ID-069	38	6-2017	0	2				1	1		1	1 4 5 7 8 9 10	1	0	0	1	1	0	1	1	1	1	0	0		7	7	7	7	7	7	7	7	7	7	7	7	7	7	7	7	1	1	7	7		1
9-2017	4	ID-062	31	6-1986	1	2				1	1		1	1 4 5 7 9 10	1	0	0	1	1	0	1	0	1	1	0	0		7	7	7	7	7	2	7	7	7	1	7	7	7	7	7	7	7	3	7	7	If taken on an empty stomach it causes dizziness.	0
9-2017	4	ID-061	24	6-2017	1	2				1	1		1	1 2 4 5 7 9 10	1	1	0	1	1	0	1	0	1	1	0	0		7	7	7	7	7	7	7	7	7	7	7	7	7	7	7	7	7	2	7	7		1
10-2017	4	ID-110	28	4-1989	0	2				1	1		3	3 4	0	0	1	1	0	0	0	0	0	0	0	0		7	7	7	7	7	7	7	7	7	7	7	7	7	7	7	7	1	1	1	7		0
9-2017	4	ID-100	33	11-1984	0	2				1	1		1	12	0	0	0	0	0	0	0	0	0	0	0	1		1	7	7	7	7	7	7	7	1	7	7	7	7	7	7	7	1	7	7	7		0
9-2017	4	ID-359	34	10-1982	0	2				1	1		1	1 4 5 7 9 10	1	0	0	1	1	0	1	0	1	1	0	0		7	7	7	7	7	7	7	7	7	7	7	7	7	7	7	7	7	1	7	7		0
9-2017	4	ID-169	31	1-2018	0	2				1	1		1	4 7 9	0	0	0	1	0	0	1	0	1	0	0	0		7	7	7	7	7	7	7	7	7	7	7	7	7	7	1	7	7	7	7	7		0
9-2017	4	ID-165	29	12-1988	0	2				1	1		1	1 4 7	1	0	0	1	0	0	1	0	0	0	0	0		7	7	7	7	7	7	7	7	7	7	7	7	7	7	7	7	7	7	7	7		1
10-2017	4	ID-168	27	12-1989	1	2				1	1		1	1 4 8 9 10	1	0	0	1	0	0	0	1	1	1	0	0		1	7	1	7	2	7	7	7	7	7	2	7	7	7	7	7	7	3	7	7		0
10-2017	4	ID-191	29	1-1988	1	2				1	1		1	1 4 7 9	1	0	0	1	0	0	1	0	1	0	0	0		7	7	7	7	7	7	7	7	7	7	7	7	7	7	1	7	7	7	7	7		0
9-2017	4	ID-170	23	11-1994	0	2				1	1		1	1 4 7 9 10	1	0	0	1	0	0	1	0	1	1	0	0		7	7	7	7	7	7	7	7	7	7	7	7	7	7	1	7	7	7	7	7		0
10-2017	4	ID-187	23	5-1994	1	2				1	1		1	1 2 4 5 7 9 10	1	1	0	1	1	0	1	0	1	1	0	0		7	7	1	7	1	1	7	7	7	7	7	7	7	7	7	1	7	7	7	1	Depression	0
10-2017	4	ID-186	21	8-1996	1	2				1	1		1	1 4 7 10	1	0	0	1	0	0	1	0	0	1	0	0		7	2	7	7	7	2	7	1	1	7	7	7	7	7	7	2	7	7	7	7		0
11-2017	4	ID-192	36	8-1981	0	2				1	1		1	12	0	0	0	0	0	0	0	0	0	0	0	1		7	7	7	7	7	7	7	7	7	7	7	7	7	7	7	7	7	1	7	7		0
11-2017	4	ID-193	37	7-1980	0	2				1	1		1	1 4 5 7 8	1	0	0	1	1	0	1	1	0	0	0	0		7	7	7	7	7	7	7	7	7	7	7	7	7	7	7	7	1	7	7	7		0
10-2017	4	ID-197	38	6-1979	1	2				1	1		1	1 2 3 4	1	1	1	1	0	0	0	0	0	0	0	0		1	7	7	2	7	7	7	7	7	7	7	1	7	1	7	7	7	7	7	7		0
10-2017	4	ID-198	49	5-1968	0	2				1	1		1	1 2 3 4 7 8 10	1	1	1	1	0	0	1	1	0	1	0	0		7	7	7	7	7	7	7	7	7	7	7	7	7	7	7	7	7	2	7	7		0
11-2017	4	ID-261	31	9-1986	1	1	10-2017	1		1	1		1	5 7	0	0	0	0	1	0	1	0	0	0	0	0		7	7	7	7	7	7	7	7	7	7	7	7	7	7	7	7	7	7	7	7		0
12-2017	4	ID-350	47	8-1970	0	1	9-2017	1		1	1		1	12	0	0	0	0	0	0	0	0	0	0	0	1		7	7	7	7	7	7	7	7	7	7	7	7	7	7	7	7	7	1	1	7		0
11-2017	4	ID-232	52	2-1965	0	2				1	1		1	1 3 4 9	1	0	1	1	0	0	0	0	1	0	0	0		7	7	7	7	7	7	7	7	7	7	7	7	7	7	7	7	7	7	7	7		0
11-2017	4	ID-341	39	10-1978	0	1	7-2015	4		1	1		1	12	0	0	0	0	0	0	0	0	0	0	0	1		7	1	7	7	7	7	7	7	7	7	7	7	7	7	7	7	7	7	7	7		0
12-2017	3	ID-317	51	9-1966	0	2				1	1		1	2 4 5	0	1	0	1	1	0	0	0	0	0	0	0		7	7	7	7	7	7	7	7	7	7	7	7	7	7	7	7	7	7	7	7		0
11-2017	3	ID-013	33	6-1984	1	2				1	1		2	12	0	0	0	0	0	0	0	0	0	0	0	1		7	7	7	7	7	7	7	7	7	7	7	7	7	7	7	7	7	7	7	7		0
11-2017	3	ID-295	47	7-1970	1	1	11-2017	1		1	1		1	12	0	0	0	0	0	0	0	0	0	0	0	1		7	7	7	7	7	7	7	7	7	7	7	7	7	7	7	7	7	7	7	7		0
11-2017	3	ID-273	24	11-2017	1	1	3-2016	1		1	1		1	12	0	0	0	0	0	0	0	0	0	0	0	1		7	7	7	7	7	7	7	7	7	7	7	7	7	7	7	7	7	7	7	7		0
12-2017	3	ID-346	24	9-1993	1	1	4-2013	1		1	1		1	12	0	0	0	0	0	0	0	0	0	0	0	1		7	7	7	7	7	7	7	7	7	7	7	7	7	7	7	7	7	7	7	7		0
11-2017	3	ID-283	43	4-1975	0	1	2-2014	4		1	1		2	2 4 5 8	0	1	0	1	1	0	0	1	0	0	0	0		7	7	7	7	7	7	7	7	7	7	7	7	7	7	7	7	7	7	7	7		0
11-2017	3	ID-280	51	9-1969	1	1	5-2017	1		1	1		2	12	0	0	0	0	0	0	0	0	0	0	0	1		7	7	7	7	7	7	7	7	7	7	7	7	7	7	7	7	7	7	7	7		0
12-2018	3	ID-363	38	1-1979	0	1	5-2017	1		1	1		1	12	0	0	0	0	0	0	0	0	0	0	0	1		7	7	7	7	7	7	7	7	7	7	7	7	7	7	7	7	7	7	7	7		0
10-2017	3	ID-106	50	6-1968	1	1	5-2017	1		1	1		2	12	0	0	0	0	0	0	0	0	0	0	0	1		7	7	7	7	7	7	7	7	7	7	7	7	7	7	7	7	7	7	7	7		0
12-2017	3	ID-296	35	10-1982	0	1	11-2016	1		1	1		2	12	0	0	0	0	0	0	0	0	0	0	0	1		7	7	7	7	7	7	7	7	7	7	7	7	7	7	7	7	7	7	7	7		1
12-2017	3	ID-315	33	2-1984	1	1	8-2017	1		1	1		1	2 4 7 9 10	0	1	0	1	0	0	1	0	1	1	0	0		7	7	7	7	7	7	7	7	7	7	7	7	7	7	7	7	7	7	7	7		1
11-2017	3	ID-286	28	6-1989	1	1	11-2014	1		1	1		1	1 2 4 8	1	1	0	1	0	0	0	1	0	0	0	0		7	7	7	7	7	7	7	7	7	7	7	7	7	7	7	7	7	7	7	7		0
12-2017	3	ID-301	31	12-1986	1	1	1-2015	1		1	1		1	1 5 9	1	0	0	0	1	0	0	0	1	0	0	0		7	7	7	7	7	7	7	7	7	7	7	7	7	7	7	7	7	7	7	7		0
11-2017	3	ID-037	32	11-1984	1	1	5-2017	1		1	1		1	12	0	0	0	0	0	0	0	0	0	0	0	1		7	7	7	7	7	7	7	7	7	7	7	7	7	7	7	7	7	7	7	7		1
11-2017	3	ID-294	41	10-1976	1	1	5-2017	1		1	1		1	12	0	0	0	0	0	0	0	0	0	0	0	1		7	7	7	7	7	7	7	7	7	7	7	7	7	7	7	7	7	7	7	7		0
12-2017	3	ID-293	23	1-2018	1	1	2-2016	1		1	1		1	12	0	0	0	0	0	0	0	0	0	0	0	1		7	7	7	7	7	7	7	7	7	7	7	7	7	7	7	7	7	7	7	7		1
11-2017	3	ID-287	27	2-1990	1	1	5-2017	1		1	1		2	11	0	0	0	0	0	0	0	0	0	0	1	0		7	7	7	7	7	7	7	7	7	7	7	7	7	7	7	7	7	7	7	7		0
11-2017	3	ID-039	36	6-1976	0	1	10-2015	1		1	1		1	12	0	0	0	0	0	0	0	0	0	0	0	1		7	7	7	7	7	7	7	7	7	7	7	7	7	7	7	7	7	7	7	7		1
12-2017	3	ID-089	35	7-1982	0	1	1-2016	1		1	1		2	1 2 4 6 7 8	1	1	0	1	0	1	1	1	0	0	0	0		7	7	7	7	7	7	7	7	7	7	7	7	7	7	7	7	7	7	7	7		0
11-2017	3	ID-104	45	6-1972	1	1	5-2016	1		1	1		1	12	0	0	0	0	0	0	0	0	0	0	0	1		7	7	7	7	7	7	7	7	7	7	7	7	7	7	7	7	7	7	7	7		1
12-2017	3	ID-304	35	6-1985	0	1	9-2016	1		1	1		2	12	0	0	0	0	0	0	0	0	0	0	0	1		7	7	7	7	7	7	7	7	7	7	7	7	7	7	7	7	7	7	7	7		0
1-2018	3	ID-277	35	6-1981	0	1	11-2016	1		1	1		2	12	0	0	0	0	0	0	0	0	0	0	0	1		7	7	7	7	7	7	7	7	7	7	7	7	7	7	7	7	7	7	7	7		0
11-2017	3	ID-272	31	10-1986	0	2				1	1		1	12	0	0	0	0	0	0	0	0	0	0	0	1		7	7	7	7	7	7	7	7	7	7	7	7	7	7	7	7	7	7	7	7		1
12-2017	3	ID-260	45	10-1972	0	2				1	1		1	2 4 5 7 8	0	1	0	1	1	0	1	1	0	0	0	0		7	7	7	7	7	7	7	7	7	7	7	7	7	7	7	7	7	7	7	7		0
11-2017	3	ID-300	41	1-1973	0	1	6-2016	1		1	1		1	2 4 5 6 7 8	0	1	0	1	1	1	1	1	0	0	0	0		7	7	7	7	7	7	7	7	7	7	7	7	7	7	7	7	7	7	7	7		0
12-2017	3	ID-132	51	6-2017	0	2				1	1		1	2 4 5 7 8	0	1	0	1	1	0	1	1	0	0	0	0		7	7	7	7	7	7	7	7	7	7	7	7	7	7	7	7	7	7	7	7		1
11-2017	3	ID-274	30	4-1987	0	2				1	1		2	12	0	0	0	0	0	0	0	0	0	0	0	1		7	7	7	7	7	7	7	7	7	7	7	7	7	7	7	7	7	7	7	7		0
12-2017	3	ID-318	26	1-2018	1	2				1	1		1	12	0	0	0	0	0	0	0	0	0	0	0	1		7	7	7	7	7	7	7	7	7	7	7	7	7	7	7	7	7	7	7	7		0
10-2017	3	ID-055	48	8-1972	1	2				1	1		1	4 5 7 8 9	0	0	0	1	1	0	1	1	1	0	0	0		7	7	7	7	7	7	7	7	7	7	7	7	7	7	7	7	7	7	7	7		0
10-2017	3	ID-023	24	11-1993	1	2				1	1		2	4 5 6 7 8	0	0	0	1	1	1	1	1	0	0	0	0		7	7	7	7	7	7	7	7	7	7	7	7	7	7	7	7	7	7	7	7		1
11-2017	3	ID-012	25	4-1992	1	2				1	1		1	1 2 4 5 6 7 8	1	1	0	1	1	1	1	1	0	0	0	0		7	7	7	7	7	7	7	7	7	7	7	7	7	7	7	7	7	7	7	7		1
11-2017	3	ID-202	53	11-1965	0	2				1	1		2	2 3 4 5 6 7 8	0	1	1	1	1	1	1	1	0	0	0	0		7	7	7	7	7	7	7	7	7	7	7	7	7	7	7	7	7	7	7	7		0
11-2017	3	ID-024	24	4-1993	1	2				1	1		1	2 4 5 6 7 8	0	1	0	1	1	1	1	1	0	0	0	0		7	7	7	7	7	7	7	7	7	7	7	7	7	7	7	7	7	7	7	7		0
8-2017	3	ID-038	22	8-1996	0	2				1	1		1	7	0	0	0	0	0	0	1	0	0	0	0	0		7	7	7	7	7	7	7	7	7	7	7	7	7	7	7	7	7	7	7	7		1
11-2017	3	ID-041	54	12-1962	0	2				1	1		3	2 4 5 6 7 10	0	1	0	1	1	1	1	0	0	1	0	0		7	7	7	7	7	7	7	7	7	7	7	7	7	7	7	7	7	7	7	7		0
12-2017	3	ID-042	41	2-1974	1	2				1	1		1	2 4 6 8	0	1	0	1	0	1	0	1	0	0	0	0		7	7	7	7	7	7	7	7	7	1	7	7	7	7	7	7	7	7	7	7		0
11-2017	3	ID-040	52	12-1968	1	2				1	1		2	2 4 5 6 7 8	0	1	0	1	1	1	1	1	0	0	0	0		7	7	7	7	7	7	7	7	7	7	7	7	7	7	7	7	7	7	7	7		1
10-2017	3	ID-054	30	12-1987	0	2				1	1		1	12	0	0	0	0	0	0	0	0	0	0	0	1		7	7	7	7	7	7	7	7	7	7	7	7	7	7	7	7	7	7	7	7		0
11-2017	3	ID-056	39	1-1979	0	2				1	1		2	12	0	0	0	0	0	0	0	0	0	0	0	1		7	7	7	7	7	7	7	7	7	7	7	7	7	7	7	7	7	7	7	7		1
11-2017	3	ID-213	46	12-1971	1	2				1	1		1	1 2 4 5 6 7 8	1	1	0	1	1	1	1	1	0	0	0	0		7	7	7	7	7	7	7	7	7	7	7	7	7	7	7	7	7	7	7	7		0
11-2017	3	ID-087	38	11-1978	0	2				1	1		1	12	0	0	0	0	0	0	0	0	0	0	0	1		7	7	7	7	7	7	7	7	7	7	7	7	7	7	7	7	7	7	7	7		0
10-2017	3	ID-108	31	11-1986	1	2				1	1		1	12	0	0	0	0	0	0	0	0	0	0	0	1		7	7	7	7	7	7	7	7	7	7	7	7	7	7	7	7	7	7	7	7		0
11-2017	3	ID-105	31	10-1986	0	2				1	1		1	12	0	0	0	0	0	0	0	0	0	0	0	1		7	7	7	7	7	7	7	7	7	7	7	7	7	7	7	7	7	7	7	7		0
11-2017	3	ID-190	48	1-1969	0	2				1	1		1	2 4 5 6 7 8	0	1	0	1	1	1	1	1	0	0	0	0		7	7	7	7	7	7	7	7	7	7	7	7	7	7	7	7	7	7	7	7		0
10-2017	3	ID-142	35	11-1982	0	2				1	1		1	4	0	0	0	1	0	0	0	0	0	0	0	0		7	7	7	1	7	7	7	1	7	7	7	1	7	7	7	7	7	7	7	7		1
10-2017	3	ID-144	25	1-1992	1	2				1	1		1	4	0	0	0	1	0	0	0	0	0	0	0	0		7	7	7	7	7	7	7	7	7	7	7	7	7	7	7	7	7	7	7	7		1
11-2017	3	ID-143	41	10-1976	0	2				1	1		1	1 4 5 8	1	0	0	1	1	0	0	1	0	0	0	0		7	7	7	7	7	7	7	7	7	7	7	7	7	7	7	7	7	7	7	7		1
10-2017	3	ID-107	31	10-1980	0	2				1	1		1	2 4 5 6 7 8	0	1	0	1	1	1	1	1	0	0	0	0		7	7	7	7	7	7	7	7	7	7	7	7	7	7	7	7	7	7	7	7		1
11-2017	3	ID-166	41	11-1976	0	2				1	1		1	1 2 4 5 6 7 8	1	1	0	1	1	1	1	1	0	0	0	0		7	7	7	7	7	7	7	7	7	7	7	7	7	7	7	7	7	7	7	7		1
11-2017	3	ID-189	42	3-1975	0	2				1	1		1	2 4 5 6 8	0	1	0	1	1	1	0	1	0	0	0	0		7	7	7	7	7	7	7	7	7	7	7	7	7	7	7	7	7	7	7	7		0
11-2017	3	ID-230	19	12-1995	1	2				1	1		2	4 5 6 7 8	0	0	0	1	1	1	1	1	0	0	0	0		7	7	7	7	7	7	7	7	7	7	7	7	7	7	7	7	7	7	7	7		0
11-2017	3	ID-207	31	11-1986	0	2				1	1		2	2 3 4 5 6	0	1	1	1	1	1	0	0	0	0	0	0		7	7	7	7	7	7	7	7	7	7	7	7	7	7	7	7	7	7	7	7		0
1-2018	3	ID-305	27	4-1990	0	1	8-2017	1		1	1		2	12	0	0	0	0	0	0	0	0	0	0	0	1		7	7	7	7	7	7	7	7	7	7	7	7	7	7	7	7	7	7	7	7		0
11-2017	3	ID-210	39	10-1978	1	2				1	1		2	2 3 4 5 6	0	1	1	1	1	1	0	0	0	0	0	0		7	7	7	7	7	7	7	7	7	7	7	7	7	7	7	7	7	7	7	7		1
11-2017	3	ID-335	26	11-1990	1	2				1	1		2	4 5 7	0	0	0	1	1	0	1	0	0	0	0	0		7	7	7	7	7	7	7	7	7	7	7	7	7	7	7	7	7	7	7	7		1
12-2017	3	ID-298	25	1-1992	0	1	9-2017	1		1	1		1	1	1	0	0	0	0	0	0	0	0	0	0	0		7	7	7	7	7	7	7	7	7	7	7	7	7	7	7	7	7	7	7	7		0
11-2017	3	ID-275	20	12-1997	1	2				1	1		1	12	0	0	0	0	0	0	0	0	0	0	0	1		7	7	7	7	7	7	7	7	7	7	7	7	7	7	7	7	7	7	7	7		1
11-2017	3	ID-271	27	2-1990	0	2				1	1		2	12	0	0	0	0	0	0	0	0	0	0	0	1		7	7	7	7	7	7	7	7	7	7	7	7	7	7	7	7	7	7	7	7		0
11-2017	3	ID-282	30	2-1987	1	2				1	1		2	12	0	0	0	0	0	0	0	0	0	0	0	1		7	7	7	7	7	7	7	7	7	7	7	7	7	7	7	7	7	7	7	7		0
11-2017	3	ID-276	52	1-1962	1	2				1	1		1	1 2 4 5 6 8	1	1	0	1	1	1	0	1	0	0	0	0		7	7	7	7	7	7	7	7	7	7	7	7	7	7	7	7	7	7	7	7		0
11-2017	3	ID-289	30	6-1987	0	2				1	1		1	4 5 6	0	0	0	1	1	1	0	0	0	0	0	0		7	7	7	7	7	7	7	7	7	7	7	7	7	7	7	7	7	7	7	7		0
11-2017	3	ID-285	55	10-1962	1	1	5-2017	1		1	1		1	3 4 5 6	0	0	1	1	1	1	0	0	0	0	0	0		7	7	7	7	7	7	7	7	7	7	7	7	7	7	7	7	7	7	7	7		0
12-2017	5	ID-244	53	1-1964	0	1	5-2013	5		1	1		1	4 7 9	0	0	0	1	0	0	1	0	1	0	0	0		7	7	7	1	7	7	7	7	7	7	7	7	7	7	7	7	7	7	7	7		0
9-2017	5	ID-175	43	1-1974	1	1	5-2008	3		1	1		1	12	0	0	0	0	0	0	0	0	0	0	0	1		7	1	7	7	7	7	7	7	7	7	7	7	7	7	7	7	7	7	7	7		0
1-2018	5	ID-263	44	6-1973	1	1	11-2013	4		1	1		1	4 6 9	0	0	0	1	0	1	0	0	1	0	0	0		7	3	2	7	7	7	7	7	7	7	7	7	7	7	7	7	7	7	7	2	Palpitations	0
11-2017	5	ID-270	59	11-1959	0	1	8-2008	2		1	1		1	4 7 9	0	0	0	1	0	0	1	0	1	0	0	0		7	7	7	7	7	7	7	7	7	7	7	7	7	7	7	7	7	7	7	7		0
1-2018	5	ID-249	55	7-1962	0	1	2-2008	4		1	1		1	6	0	0	0	0	0	1	0	0	0	0	0	0		7	7	7	7	7	7	7	7	7	7	7	7	7	7	7	7	7	7	7	7		0
10-2017	5	ID-252	58	6-1969	1	1	4-2008	3		1	1		1	4 6 7 9	0	0	0	1	0	1	1	0	1	0	0	0		7	7	7	7	7	7	7	7	7	7	7	7	7	7	7	7	7	7	7	7		0
10-2017	5	ID-227	35	9-2017	1	1	1-2015	1		1	1		2	3 4 5 7	0	0	1	1	1	0	1	0	0	0	0	0		7	1	7	7	7	7	7	7	7	7	7	7	7	1	7	7	7	7	7	7		0
1-2018	5	ID-361	55	4-1962	1	1	10-2008	4		1	1		2	3 5 9	0	0	1	0	1	0	0	0	1	0	0	0		7	7	7	7	7	7	7	7	7	7	7	7	7	7	7	7	7	7	7	7		0
11-2017	5	ID-257	50	1-1964	1	1	11-2017	7	Atripla	1	1		1	4 5 7 9	0	0	0	1	1	0	1	0	1	0	0	0		7	7	2	7	1	3	1	1	2	2	7	7	7	7	7	1	7	7	7	7		0
1-2018	5	ID-262	33	12-1983	1	1	2-2012	4		1	1		1	4 6 7	0	0	0	1	0	1	1	0	0	0	0	0		7	7	7	7	7	7	7	7	7	7	7	7	7	7	7	7	7	7	7	7		0
1-2018	5	ID-362	53	11-1964	0	1	4-2012	5		1	1		1	4 5 7 9	0	0	0	1	1	0	1	0	1	0	0	0		7	7	7	7	7	7	7	7	7	7	7	7	7	7	7	7	7	7	7	7		0
12-2017	5	ID-314	33	6-1984	0	1	7-2012	1		1	1		1	5 6 7 9	0	0	0	0	1	1	1	0	1	0	0	0		7	7	7	7	7	7	7	7	7	7	7	7	7	7	7	7	7	7	7	7		0
12-2017	5	ID-245	44	5-1973	1	1	5-2013	1		1	1		1	2 7 9	0	1	0	0	0	0	1	0	1	0	0	0		7	7	7	7	7	7	7	7	7	7	7	7	7	7	7	7	7	7	7	7		0
12-2017	5	ID-357	58	6-1959	1	1	3-2014	1		1	1		2	9	0	0	0	0	0	0	0	0	1	0	0	0		7	3	7	7	7	7	2	7	1	7	7	7	7	7	7	7	7	7	7	7		0
11-2017	5	ID-266	42	5-1975	1	1	8-2013	1		1	1		2	4 9	0	0	0	1	0	0	0	0	1	0	0	0		7	7	7	7	7	1	7	7	7	7	7	7	7	7	7	7	7	7	7	7		0
9-2017	5	ID-180	44	2-1973	1	1	11-2003	2		1	1		1	5 6 9	0	0	0	0	1	1	0	0	1	0	0	0		1	7	7	1	7	7	7	7	1	7	7	7	7	7	1	7	7	7	7	7		1
1-2018	5	ID-243	17	4-2002	1	1	5-2014	1		1	1		1	4 6 9	0	0	0	1	0	1	0	0	1	0	0	0		7	7	7	7	7	7	7	7	7	7	7	7	7	3	7	7	7	7	7	7		1
9-2017	5	ID-174	37	6-1980	0	1	6-2014	1		1	1		1	4 9	0	0	0	1	0	0	0	0	1	0	0	0		7	7	7	7	7	7	7	7	2	3	7	7	7	7	7	7	7	7	7	7		0
11-2017	5	ID-068	42	6-1975	0	1	5-2014	1		1	1		1	5 7 9	0	0	0	0	1	0	1	0	1	0	0	0		7	7	7	7	7	7	7	7	7	7	7	7	7	7	7	7	7	7	7	7		0
9-2017	5	ID-086	30	2-1987	1	1	4-2017	1		1	1		1	7	0	0	0	0	0	0	1	0	0	0	0	0		7	7	7	7	7	3	7	7	7	7	7	7	7	7	7	7	7	7	7	7		0
12-2017	5	ID-340	43	12-1974	0	1	10-2015	1		1	1		2	4 9	0	0	0	1	0	0	0	0	1	0	0	0		7	7	7	7	7	7	7	7	7	7	7	7	7	7	7	7	7	7	7	7		0
12-2017	5	ID-338	58	8-1959	0	1	3-2015	1		1	1		1	4 6 9	0	0	0	1	0	1	0	0	1	0	0	0		7	7	7	7	7	7	7	7	7	2	7	7	7	7	7	7	7	7	7	7		0
9-2017	5	ID-140	41	6-1977	0	1	5-2015	1		1	1		1	4 6 9	0	0	0	1	0	1	0	0	1	0	0	0		7	7	7	7	7	7	7	7	7	7	7	7	7	7	7	7	7	7	7	7		0
9-2017	5	ID-204	39	6-1978	0	1	9-2015	1		1	1		2	4 5 6 7 9	0	0	0	1	1	1	1	0	1	0	0	0		7	7	7	7	7	7	7	7	7	7	7	7	7	7	7	7	7	7	7	7		0
12-2017	5	ID-237	48	10-1969	0	1	12-2015	1		1	1		1	4 6 9	0	0	0	1	0	1	0	0	1	0	0	0		7	7	7	7	7	7	7	7	7	7	7	7	7	7	7	7	7	7	7	7		0
11-2017	5	ID-291	55	1-1962	1	1	5-2014	1		1	1		1	4 9	0	0	0	1	0	0	0	0	1	0	0	0		7	7	7	7	7	7	7	7	7	7	7	7	7	7	7	7	7	7	7	7		0
1-2018	5	ID-352	41	1-2018	1	1	3-2016	1		1	1		1	4 6 7	0	0	0	1	0	1	1	0	0	0	0	0		7	7	7	7	7	7	7	7	7	7	7	7	7	7	7	7	7	7	7	7		0
12-2017	5	ID-339	33	5-1984	0	1	5-2016	1		1	1		1	4	0	0	0	1	0	0	0	0	0	0	0	0		7	1	7	2	7	7	7	7	7	7	7	7	7	7	7	7	7	7	1	7		0
1-2018	5	ID-292	36	6-1981	0	1	6-2016	1		1	1		1	4 6 9	0	0	0	1	0	1	0	0	1	0	0	0		7	7	7	7	7	7	7	7	7	7	7	7	7	7	7	7	7	7	7	7		0
9-2017	5	ID-196	35	7-1982	1	1	10-2016	1		1	1		2	1 9	1	0	0	0	0	0	0	0	1	0	0	0		7	7	7	7	7	7	7	7	7	7	7	7	7	7	7	7	7	3	3	7		0
9-2017	5	ID-163	28	6-1989	0	2				1	1		1	4 6 7 9	0	0	0	1	0	1	1	0	1	0	0	0		7	7	7	7	7	7	7	7	7	7	7	7	7	7	7	7	7	7	7	7		1
10-2017	5	ID-141	50	11-1966	0	1	7-2013	1		1	1		2	4 9	0	0	0	1	0	0	0	0	1	0	0	0		7	7	7	7	7	7	7	7	7	7	7	7	7	7	7	7	7	7	7	7		0
12-2017	5	ID-349	51	9-1966	1	1	4-2017	1		1	1		2	4 6 7 9	0	0	0	1	0	1	1	0	1	0	0	0		7	2	1	7	7	7	7	7	7	7	7	7	7	7	7	7	7	7	7	7		0
9-2017	5	ID-224	36	9-1981	1	1	9-2011	5		1	1		1	4 6 8 9	0	0	0	1	0	1	0	1	1	0	0	0		7	7	7	7	1	7	7	7	7	2	2	7	7	7	7	7	7	7	7	7		0
12-2017	5	ID-264	32	1-2018	0	1	11-2015	1		1	1		1	5 6 9	0	0	0	0	1	1	0	0	1	0	0	0		7	7	7	7	7	7	7	7	7	7	7	7	7	7	7	7	7	7	7	7		0
1-2018	5	ID-241	21	4-1996	1	1	6-2017	1		1	1		1	4 6 7	0	0	0	1	0	1	1	0	0	0	0	0		7	7	7	7	7	7	7	7	7	7	7	7	7	7	7	7	7	7	7	7		0
11-2017	5	ID-070	25	1-1992	1	2				1	1		2	1 4 7 9	1	0	0	1	0	0	1	0	1	0	0	0		7	7	7	1	7	7	7	7	3	7	7	7	7	7	7	7	7	7	7	7		0
10-2017	5	ID-080	47	11-1970	0	2				1	1		1	4 6 9	0	0	0	1	0	1	0	0	1	0	0	0		7	7	7	7	7	7	7	7	7	7	7	7	7	7	7	7	7	7	7	7		0
10-2017	5	ID-184	56	1-1961	1	2				1	1		1	4 6 7 8 9	0	0	0	1	0	1	1	1	1	0	0	0		7	7	7	1	7	7	7	3	3	2	7	7	7	7	7	7	7	7	7	2	Body itch	0
9-2017	5	ID-099	25	6-1992	1	2				1	1		1	1 5 7	1	0	0	0	1	0	1	0	0	0	0	0		7	7	7	7	7	7	7	7	7	7	7	7	7	7	7	7	7	7	7	7		0
9-2017	5	ID-131	31	1-1986	0	2				1	1		1	4 7 9	0	0	0	1	0	0	1	0	1	0	0	0		7	7	7	7	7	7	7	7	7	7	7	7	7	7	7	7	7	7	7	7		0
9-2017	5	ID-136	45	1-1972	0	2				1	1		1	4 6 9	0	0	0	1	0	1	0	0	1	0	0	0		7	4	7	1	7	7	7	7	2	7	7	7	7	7	7	7	7	7	7	2	Body itching	1
10-2017	5	ID-137	36	12-1980	0	2				1	1		2	4 5 7 9	0	0	0	1	1	0	1	0	1	0	0	0		7	7	7	7	7	7	7	7	2	7	7	7	7	7	7	7	7	7	7	7		1
9-2017	5	ID-139	28	1-1989	1	2				1	1		1	4 6 7 9	0	0	0	1	0	1	1	0	1	0	0	0		7	7	7	7	7	7	7	7	7	7	7	7	7	7	7	7	7	7	7	7		0
9-2017	5	ID-153	21	11-1995	1	2				1	1		1	6 9	0	0	0	0	0	1	0	0	1	0	0	0		7	7	7	1	7	1	7	7	1	7	7	7	7	7	7	7	7	7	7	7		0
9-2017	5	ID-154	47	7-1970	0	2				1	1		1	4 7 9	0	0	0	1	0	0	1	0	1	0	0	0		7	7	7	7	7	7	7	7	7	7	7	7	7	7	7	7	7	7	7	7		0
11-2017	5	ID-113	38	1-1979	1	2				1	1		2	2 4 5 6 7 9	0	1	0	1	1	1	1	0	1	0	0	0		7	7	7	7	7	7	7	7	7	7	7	7	7	7	7	7	7	7	7	7		0
9-2017	5	ID-162	40	1-1977	0	2				1	1		1	6 7	0	0	0	0	0	1	1	0	0	0	0	0		7	7	7	7	7	7	7	7	7	7	7	7	7	7	7	7	7	7	7	7		0
9-2017	5	ID-167	45	1-1972	0	2				1	1		1	6 9	0	0	0	0	0	1	0	0	1	0	0	0		7	7	7	7	7	7	7	7	7	7	7	7	7	7	7	7	7	7	7	7		0
9-2017	5	ID-172	27	12-1989	0	2				1	1		1	6 7	0	0	0	0	0	1	1	0	0	0	0	0		7	7	7	7	7	7	7	7	7	7	7	7	7	7	7	7	7	7	7	7		0
9-2017	5	ID-176	24	9-1993	0	2				1	1		2	4 9	0	0	0	1	0	0	0	0	1	0	0	0		7	7	7	7	7	7	1	7	1	7	7	7	7	7	7	7	7	7	7	7		1
9-2017	5	ID-177	70	1-1947	1	2				1	1		2	3	0	0	1	0	0	0	0	0	0	0	0	0		1	7	7	7	7	7	7	7	7	7	7	7	7	7	7	7	7	3	7	7		0
9-2017	5	ID-178	27	2-1990	0	2				1	1		1	4 6 7 9	0	0	0	1	0	1	1	0	1	0	0	0		7	7	7	2	7	7	7	1	1	7	7	7	7	7	1	7	7	7	7	7		0
11-2017	5	ID-182	19	9-1998	1	2				1	1		1	4 7 9	0	0	0	1	0	0	1	0	1	0	0	0		7	7	7	7	7	7	7	7	7	7	7	7	7	7	7	7	7	7	7	7		0
9-2017	5	ID-183	30	1-1987	1	2				1	1		1	4	0	0	0	1	0	0	0	0	0	0	0	0		7	7	7	7	7	1	7	7	7	7	7	7	7	7	7	7	7	7	7	7		0
1-2018	5	ID-258	38	1-2018	1	2				1	1		1	4 6 9	0	0	0	1	0	1	0	0	1	0	0	0		7	7	7	7	7	7	7	7	7	7	7	7	7	7	7	7	7	7	7	7		0
1-2018	5	ID-256	29	7-1988	0	2				1	1		1	4 6 9	0	0	0	1	0	1	0	0	1	0	0	0		7	7	7	7	7	7	7	7	7	7	7	7	7	7	7	7	7	7	7	7		1
1-2018	5	ID-259	51	12-1965	0	2				1	1		1	4 6 7	0	0	0	1	0	1	1	0	0	0	0	0		7	7	7	7	7	7	7	7	7	7	7	7	7	7	7	7	7	7	7	7		0
9-2017	6	ID-076	37	2-1980	0	2				1	1		1	12	0	0	0	0	0	0	0	0	0	0	0	1		7	7	7	7	7	7	7	7	7	7	7	7	7	7	7	7	7	7	7	7		0
9-2017	6	ID-071	37	11-1979	0	2				1	1		1	12	0	0	0	0	0	0	0	0	0	0	0	1		7	7	7	7	7	7	7	7	7	7	7	7	7	7	7	7	7	7	7	7		0
9-2017	6	ID-077	65	11-1949	0	2				1	1		1	4	0	0	0	1	0	0	0	0	0	0	0	0		7	1	7	7	7	7	7	7	7	7	7	7	7	7	7	7	7	7	7	7		0
8-2017	6	ID-049	47	5-1970	1	2				1	1		1	1 4 5 7	1	0	0	1	1	0	1	0	0	0	0	0		7	7	7	7	7	7	7	7	7	2	7	7	7	7	7	7	7	7	7	7		0
8-2017	6	ID-050	32	6-1985	0	2				1	1		1	12	0	0	0	0	0	0	0	0	0	0	0	1		7	7	7	7	7	7	7	7	7	7	7	7	7	7	7	7	7	7	7	7		0
9-2017	6	ID-073	33	8-1983	1	2				1	1		1	12	0	0	0	0	0	0	0	0	0	0	0	1		7	7	7	7	7	7	7	7	7	7	7	7	7	7	7	7	7	7	7	7		0
8-2017	6	ID-123	23	3-1994	1	2				1	1		3	12	0	0	0	0	0	0	0	0	0	0	0	1		7	7	7	7	7	7	7	7	7	7	7	7	7	7	7	7	7	1	7	7		0
8-2017	6	ID-047	38	11-1979	0	2				1	1		1	12	0	0	0	0	0	0	0	0	0	0	0	1		7	7	7	7	7	7	7	7	7	7	7	7	7	7	7	7	7	7	7	7		0
8-2017	6	ID-046	43	8-1974	0	2				1	1		1	3	0	0	1	0	0	0	0	0	0	0	0	0		1	7	7	7	7	7	7	7	7	7	7	7	7	7	7	7	7	7	7	7		0
8-2017	6	ID-052	48	6-1969	0	2				1	1		1	12	0	0	0	0	0	0	0	0	0	0	0	1		7	7	7	7	7	7	7	7	7	7	7	7	7	7	7	7	7	7	7	7		0
9-2017	6	ID-075	42	1-1975	0	2				1	1		1	12	0	0	0	0	0	0	0	0	0	0	0	1		7	7	7	7	7	7	7	7	7	7	7	7	7	7	7	7	7	7	7	7		0
8-2017	6	ID-125	45	7-1972	1	2				1	1		1	12	0	0	0	0	0	0	0	0	0	0	0	1		7	7	7	7	7	7	7	7	7	7	7	7	7	7	7	7	7	7	7	7		0
9-2017	6	ID-074	38	1-1985	1	2				1	1		1	12	0	0	0	0	0	0	0	0	0	0	0	1		7	7	7	7	7	7	7	7	7	7	7	7	7	7	7	7	7	1	7	7		0
9-2017	6	ID-045	29	5-1988	0	2				1	1		1	12	0	0	0	0	0	0	0	0	0	0	0	1		7	7	7	7	7	7	7	7	7	1	7	7	7	7	7	7	7	7	7	7		0
8-2017	6	ID-051	24	8-1993	1	2				1	1		1	12	0	0	0	0	0	0	0	0	0	0	0	1		7	7	7	7	7	7	7	7	7	7	7	7	7	7	7	7	7	7	7	7		0
9-2017	6	ID-121	65	11-1971	1	2				1	1		1	12	0	0	0	0	0	0	0	0	0	0	0	1		7	7	7	7	7	7	7	7	7	7	7	7	7	7	7	7	7	7	7	7		0
9-2017	6	ID-124	31	8-1986	0	2				1	1		1	4	0	0	0	1	0	0	0	0	0	0	0	0		7	2	7	7	7	7	7	7	7	7	7	7	7	7	7	7	7	7	7	7		0
9-2017	6	ID-072	40	10-1977	1	2				1	1		1	5	0	0	0	0	1	0	0	0	0	0	0	0		7	7	7	7	7	7	7	7	2	7	7	7	7	7	7	7	7	7	7	7		0
[truncated: 36 more columns]
