# Supplementary material for: High acceptability and viral suppression of patients on Dolutegravir-based first-line regimens in pilot sites in Uganda: A mixed-methods prospective cohort study
Source: PLoS One. 2020 May 27;15(5):e0232419. doi: 10.1371/journal.pone.0232419 (PMC7252626; doi:10.1371/journal.pone.0232419)
Supplement: S1 Data — (ZIP) [file pone.0232419.s001.zip › Copy of Month 6 interviews_FINAL_2.xlsx]

## Sheet: Sheet1
hrb_a2	pka_a1	pka_a2	pka_b1	pka_b2	pka_b3	pka_b4	pka_b4a	pka_b4b	pka_b4bother	pka_c1	pka_c2	pka_c2a	pka_c3	pka_c4	pka_c4_1	pka_c4_2	pka_c4_3	pka_c4_4	pka_c4_5	pka_c4_6	pka_c4_7	pka_c4_8	pka_c4_9	pka_c4_10	pka_c4_11	pka_c4_12	labels_d	pka_d1a	pka_d1b	pka_d1c	pka_d1d	pka_d1e	pka_d1f	pka_d1g	pka_d1h	pka_d1i	pka_d1j	pka_d1k	pka_d1l	pka_d1m	pka_d1n	pka_d1o	pka_d1p	pka_d1q	pka_d1r	pka_d1s	pka_d1t	pka_d1ta	pka_d2
ID-319	5-2018	1	18	4-2000	0	1	5-2013	4		1	1		1	1 2 3 4 6	1	1	1	1	0	1	0	0	0	0	0	0		7	7	7	7	7	7	7	7	7	7	7	7	7	7	7	7	7	7	7	7		0
ID-310	5-2018	1	41	5-1977	1	1	5-2013	1		1	1		2	12	0	0	0	0	0	0	0	0	0	0	0	1		7	7	7	7	7	7	7	7	7	7	7	7	7	7	7	7	7	7	7	7		0
ID-085	2-2018	1	68	5-1949	0	1	2-2014	1		1	1		4	1	1	0	0	0	0	0	0	0	0	0	0	0		7	7	7	7	7	7	7	7	7	7	7	7	7	7	7	7	7	7	7	7		0
ID-223	5-2018	1	32	1-1986	1	1	5-2014	1		1	1		2	12	0	0	0	0	0	0	0	0	0	0	0	1		7	7	7	1	7	7	7	7	7	7	7	7	7	2	7	7	7	4	7	7		0
ID-348	4-2018	1	41	6-1978	0	1	1-2015	1		1	1		1	4	0	0	0	1	0	0	0	0	0	0	0	0		7	7	7	7	7	7	7	7	7	7	7	7	7	7	7	7	7	7	7	7		0
ID-355	4-2018	1	47	6-1971	0	1	1-2016	1		1	1		1	12	0	0	0	0	0	0	0	0	0	0	0	1		7	7	7	7	7	7	7	7	7	7	7	7	7	7	7	7	7	7	7	7		0
ID-321	5-2018	1	37	10-1981	0	1	4-2016	1		1	1		1	12	0	0	0	0	0	0	0	0	0	0	0	1		7	7	7	7	7	7	7	7	7	7	7	7	7	7	7	7	7	7	7	7		0
ID-267	3-2018	1	34	10-1983	0	1	5-2016	1		1	1		1	4	0	0	0	1	0	0	0	0	0	0	0	0		7	7	7	7	7	7	7	7	7	7	7	7	7	1	7	7	7	7	7	7		0
ID-330	3-2018	1	42	2-1977	1	1	5-2016	1		1	1		2	5	0	0	0	0	1	0	0	0	0	0	0	0		7	7	7	7	7	7	7	7	7	7	7	7	7	7	7	7	7	7	7	7		0
ID-324	5-2018	1	39	11-1981	1	1	8-2016	1		1	1		1	4	0	0	0	1	0	0	0	0	0	0	0	0		7	7	7	7	7	7	7	7	7	7	7	7	7	7	7	7	7	7	7	7		0
ID-323	5-2018	1	29	4-1989	1	1	8-2015	1		1	1		1	4	0	0	0	1	0	0	0	0	0	0	0	0		7	7	7	7	7	7	7	7	7	1	7	7	7	7	7	7	7	7	7	7	Omusaayi omutono mu periods (Mild)	0
ID-344	5-2018	1	21	1-1997	1	1	6-2016	1		1	1		2	12	0	0	0	0	0	0	0	0	0	0	0	1		7	7	1	7	7	7	7	7	7	7	7	7	7	7	7	7	7	7	7	7		1
ID-322	5-2018	1	44	12-2016	0	1	2-2016	1		1	1		1	1 3 4 6 7	1	0	1	1	0	1	1	0	0	0	0	0		7	7	7	3	7	7	7	7	7	5	7	7	7	7	7	7	7	7	7	7		0
ID-101	5-2018	1	43	10-1974	0	1	1-2017	1		1	1		2	12	0	0	0	0	0	0	0	0	0	0	0	1		7	7	7	1	7	7	7	7	7	3	3	3	7	7	7	7	7	7	7	7		0
ID-004	1-2018	1	38	8-1979	1	1	6-2017	1		1	1		1	12	0	0	0	0	0	0	0	0	0	0	0	1		7	7	7	7	7	7	7	7	7	7	7	7	7	2	1	7	7	7	7	7		0
ID-002	2-2018	1	17	5-2000	0	2				1	1		1	1 3 4 7	1	0	1	1	0	0	1	0	0	0	0	0		7	7	7	7	7	7	7	7	7	7	7	7	7	7	7	7	7	1	7	2	Dizziness	0
ID-003	5-2018	1	21	8-1996	1	2				1	1		2	7	0	0	0	0	0	0	1	0	0	0	0	0		7	7	7	7	7	7	7	7	7	7	7	7	7	7	7	7	7	7	7	7		0
ID-020	5-2018	1	28	3-1990	0	2				1	3	Missing answer	3	12	0	0	0	0	0	0	0	0	0	0	0	1		7	7	7	7	7	7	7	7	7	7	7	7	7	7	7	1	7	7	1	7		1
ID-015	5-2018	1	33	6-1985	1	2				1	1		1	1 3 5 10	1	0	1	0	1	0	0	0	0	1	0	0		7	7	7	7	7	7	7	7	7	7	7	7	7	7	7	7	7	7	7	7		0
ID-016	5-2018	1	46	4-1972	1	2				1	1		2	7	0	0	0	0	0	0	1	0	0	0	0	0		1	1	5	1	1	7	7	7	5	5	7	7	7	5	7	7	7	7	7	7		0
ID-017	1-2018	1	23	11-1995	1	2				1	1		2	1 3 4 5 6 7 8 9	1	0	1	1	1	1	1	1	1	0	0	0		7	7	7	7	7	7	7	7	7	7	7	7	7	7	7	7	7	7	7	7		0
ID-018	1-2018	1	18	8-1999	1	2				1	1		3	1 4 5 6 7 8	1	0	0	1	1	1	1	1	0	0	0	0		7	7	7	7	7	7	7	7	7	7	7	7	7	7	1	7	7	7	4	7		0
ID-031	5-2018	1	60	5-1959	1	1	7-2007	1		1	1		2	3 7	0	0	1	0	0	0	1	0	0	0	0	0		7	7	7	7	7	7	7	7	2	4	7	7	3	7	7	7	7	7	7	7		0
ID-035	5-2018	1	49	12-1969	1	2				1	1		1	12	0	0	0	0	0	0	0	0	0	0	0	1		7	7	7	7	7	7	7	7	7	7	7	7	7	7	7	7	7	7	7	7		0
ID-044	1-2018	1	36	1-1982	1	2				1	1		2	12	0	0	0	0	0	0	0	0	0	0	0	1		7	7	7	7	7	7	7	7	7	7	7	7	7	7	7	7	7	7	7	7		0
ID-034	1-2018	1	31	6-1987	1	2				1	1		2	12	0	0	0	0	0	0	0	0	0	0	0	1		1	1	7	1	1	7	7	7	1	7	1	7	7	7	7	7	7	1	7	1	Itching	1
ID-138	5-2018	1	28	1-1990	0	2				1	1		2	1 3 4 5 6 7 9	1	0	1	1	1	1	1	0	1	0	0	0		7	7	7	7	7	7	3	4	3	3	7	7	7	7	5	7	3	7	7	7		0
ID-078	1-2018	1	27	1-1991	0	2				1	1		1	12	0	0	0	0	0	0	0	0	0	0	0	1		7	7	7	7	7	7	7	7	7	7	7	7	7	7	7	7	7	7	7	7		0
ID-156	5-2018	1	36	5-1982	1	2				0																		7	7	7	7	7	7	7	7	7	7	7	7	7	1	7	7	7	7	7	7		1
ID-221	4-2018	1	33	1-1984	1	2				1	1		1	12	0	0	0	0	0	0	0	0	0	0	0	1		7	7	1	1	7	7	7	7	7	7	7	7	7	7	1	7	3	7	5	7		1
ID-216	4-2018	1	30	6-2018	1	2				1	1		1	1 3 4 5 6 7 8 9	1	0	1	1	1	1	1	1	1	0	0	0		7	7	5	5	5	5	5	5	5	1	3	7	2	7	5	7	7	7	7	7		0
ID-215	2-2018	1	32	1-1986	0	2				1	1		1	12	0	0	0	0	0	0	0	0	0	0	0	1		7	7	7	7	7	7	7	7	7	7	7	7	7	7	7	7	7	7	7	7		0
ID-214	5-2018	1	26	12-1989	1	2				1	1		1	11	0	0	0	0	0	0	0	0	0	0	1	0		7	7	7	7	7	7	7	7	7	7	7	7	7	7	7	7	7	7	7	7		1
ID-231	5-2018	1	50	2-1969	0	2				1	1		1	1 3 4 6	1	0	1	1	0	1	0	0	0	0	0	0		7	7	7	5	7	7	1	5	5	7	7	7	7	4	7	7	7	3	7	7		0
ID-229	5-2018	1	21	2-1988	1	2				1	1		1	1 4 5	1	0	0	1	1	0	0	0	0	0	0	0		7	2	7	7	7	7	7	7	7	7	7	7	7	7	7	7	7	7	7	7		0
ID-332	5-2018	1	29	5-1988	1	1	9-2017	1		1	1		2	12	0	0	0	0	0	0	0	0	0	0	0	1		7	7	7	7	1	7	7	7	7	2	7	7	7	7	7	7	7	7	7	7		0
ID-347	5-2018	1	34	12-1983	1	1	10-2017	1		1	1		1	4	0	0	0	1	0	0	0	0	0	0	0	0		7	7	7	7	7	7	7	7	7	7	7	7	7	7	7	7	7	7	7	7		0
ID-269	5-2018	1	34	6-1984	1	2				1	1		2	1 3 4 7	1	0	1	1	0	0	1	0	0	0	0	0		7	7	7	1	2	1	7	7	7	7	7	7	7	1	7	7	7	7	7	7		0
ID-188	5-2018	1	66	1-1953	1	1	11-2014	1		1	1		2	12	0	0	0	0	0	0	0	0	0	0	0	1		4	7	7	7	7	7	7	7	7	7	7	7	7	7	7	7	7	7	7	3	Flu	0
ID-001	5-2018	1	62	1-1956	1	1	8-2008	3		1	1		1	11	0	0	0	0	0	0	0	0	0	0	1	0		7	7	7	7	7	7	7	7	7	7	7	7	7	7	7	7	7	7	7	7		1
ID-307	4-2018	1	55	10-1962	1	1	9-2008	4		1	1		1	12	0	0	0	0	0	0	0	0	0	0	0	1		7	7	7	7	7	7	7	7	7	7	7	7	7	7	7	7	7	7	7	7		0
ID-345	5-2018	1	42	5-1976	0	1	12-2010	1		1	1		1	12	0	0	0	0	0	0	0	0	0	0	0	1		7	7	7	7	7	7	7	7	2	7	7	7	7	7	7	7	7	7	7	7		0
ID-312	4-2018	1	53	12-1965	1	1	6-2007	1		1	1		1	12	0	0	0	0	0	0	0	0	0	0	0	1		7	7	7	1	7	1	7	7	7	7	7	7	7	1	7	7	7	7	7	7	Okusannyalala ebigere	0
ID-343	5-2018	1	65	5-1953	0	1	11-2013	1		1	1		2	4	0	0	0	1	0	0	0	0	0	0	0	0		7	7	7	7	7	7	7	7	7	7	7	7	7	7	7	7	7	7	7	7		0
ID-102	3-2018	1	52	6-2018	0	2				1	1		1	1 4 7	1	0	0	1	0	0	1	0	0	0	0	0		7	7	7	7	7	7	7	7	7	7	7	7	7	7	7	7	7	7	7	7		0
ID-328	5-2018	1	38	1-1985	0	1	11-2009	3		1	1		1	4	0	0	0	1	0	0	0	0	0	0	0	0		7	7	7	7	1	5	7	7	7	7	7	7	7	7	7	7	7	7	7	7		0
ID-331	2-2018	1	37	2-1980	1	1	1-2014	1		1	1		1	11	0	0	0	0	0	0	0	0	0	0	1	0		7	7	1	7	5	7	7	7	7	1	5	7	7	1	7	7	7	5	7	7		0
ID-212	5-2018	1	34	3-1984	1	1	12-2013	1		1	1		2	1 2 3 4 5 6 7 8 9 10	1	1	1	1	1	1	1	1	1	1	0	0		7	7	5	7	4	7	7	7	3	7	7	7	7	7	1	7	7	7	7	7		1
ID-308	4-2018	1	37	6-1981	1	1	1-2014	1		1	1		4	4	0	0	0	1	0	0	0	0	0	0	0	0		7	7	7	7	7	7	7	7	7	7	7	7	7	7	7	7	7	7	7	7		0
ID-337	4-2018	1	22	12-1994	1	1	11-2010	3		1	1		1	1 2 4 5 6 7 8 9	1	1	0	1	1	1	1	1	1	0	0	0		7	7	7	1	7	1	7	7	7	7	3	7	7	7	7	7	7	7	7	7		0
ID-288	5-2018	1	32	4-1986	1	1	4-2012	1		1	1		1	12	0	0	0	0	0	0	0	0	0	0	0	1		7	7	7	7	7	7	7	7	7	7	7	7	7	7	7	7	7	7	7	7		0
ID-343	5-2018	1	65	5-1953	0	1	11-2013	1		1	1		2	4	0	0	0	1	0	0	0	0	0	0	0	0		7	7	7	7	7	7	7	7	7	7	7	7	7	7	7	7	7	7	7	7		0
ID-327	5-2018	1	34	1-1985	1	1	10-2012	1		1	1		1	1 4	1	0	0	1	0	0	0	0	0	0	0	0		7	7	7	7	7	7	5	7	4	4	7	7	7	2	7	7	7	7	7	7		1
ID-326	2-2018	1	42	12-1977	1	1	8-2012	1		1	1		2	4	0	0	0	1	0	0	0	0	0	0	0	0		7	7	7	7	7	7	7	7	7	7	7	7	7	7	7	7	7	5	2	7		1
ID-084	5-2018	1	49	1-1969	0	1	9-2012	4		1	1		1	12	0	0	0	0	0	0	0	0	0	0	0	1		7	7	7	7	7	7	7	7	7	1	7	7	7	7	7	7	7	7	7	7		0
ID-206	2-2018	2	48	10-1969	1	1	5-2012	4		1	1		1	1 3 4 5 6 7 8 9	1	0	1	1	1	1	1	1	1	0	0	0		7	7	7	7	7	7	7	7	7	7	7	7	7	7	7	7	7	7	7	7		0
ID-248	3-2018	2	51	1-1966	1	1	4-2015	1		1	1		1	1 2 3 4 5 6 7 8 9 10 11	1	1	1	1	1	1	1	1	1	1	1	0		7	7	7	7	7	7	7	7	7	7	7	7	7	7	7	7	7	7	7	7		0
ID-203	4-2018	2	36	11-1981	1	1	6-2009	4		1	1		1	1 2 3 4 5 6 7 9 10	1	1	1	1	1	1	1	0	1	1	0	0		7	7	7	7	7	7	7	7	7	7	7	7	7	7	7	7	7	7	7	7		0
ID-135	3-2018	2	32	11-1985	0	1	6-2016	1		1	1		1	1 2 3 4 5 6 7 8	1	1	1	1	1	1	1	1	0	0	0	0		7	7	7	7	7	7	7	7	7	7	7	7	7	7	7	7	7	7	7	7		0
ID-253	3-2018	2	45	6-1972	1	1	10-2014	1		1	1		1	1 2 3 4 5 6 7 8 9 10	1	1	1	1	1	1	1	1	1	1	0	0		7	7	7	7	7	7	7	7	7	7	7	7	7	7	7	7	7	7	7	7		0
ID-238	3-2018	2	34	6-1983	0	1	5-2017	1		1	1		1	1 2 4 5 6 7 8 9 10	1	1	0	1	1	1	1	1	1	1	0	0		7	7	7	7	7	7	7	7	7	7	7	7	7	7	7	7	7	7	7	7		0
ID-225	3-2018	2	37	8-1980	0	1	3-2015	1		1	1		1	1 2 3 4 5 6 7 8 9 10 11	1	1	1	1	1	1	1	1	1	1	1	0		7	7	7	7	7	7	7	7	7	7	7	7	7	7	7	7	7	7	7	7		0
ID-194	2-2018	2	43	6-1973	0	1	8-2017	1		1	1		1	1 2 3 4 5 6 7 8 9 10	1	1	1	1	1	1	1	1	1	1	0	0		7	7	7	7	7	7	7	7	7	7	7	7	7	7	7	7	7	7	7	7		0
ID-220	3-2018	2	13	3-2004	1	1	1-2014	1		1	1		1	1 2 3 4 5 6 7 8 9 10	1	1	1	1	1	1	1	1	1	1	0	0		7	7	7	7	7	7	7	7	7	7	7	7	7	7	7	7	7	7	7	7		0
ID-028	1-2018	2	39	10-1978	1	1	5-2017	1		1	1		1	1 2 3 4 5 6 7 8 9	1	1	1	1	1	1	1	1	1	0	0	0		7	7	7	7	7	7	7	7	7	7	7	7	7	7	7	7	7	7	7	7		0
ID-240	2-2018	2	33	6-1984	1	1	2-2014	1		1	1		1	1 2 3 4 5 6 7 8 9 10	1	1	1	1	1	1	1	1	1	1	0	0		7	7	7	7	7	7	7	7	7	7	7	7	7	7	7	7	7	7	7	7		0
ID-208	2-2018	2	30	1-1987	1	1	4-2017	1		1	1		1	1 2 3 4 5 6 7 8 9 10	1	1	1	1	1	1	1	1	1	1	0	0		7	7	7	7	7	7	7	7	7	7	7	7	7	7	7	7	7	7	7	7		0
ID-351	3-2018	2	16	12-2000	1	1	9-2014	1		1	1		1	11	0	0	0	0	0	0	0	0	0	0	1	0		7	7	7	7	7	7	7	7	7	7	7	7	7	7	7	7	7	7	7	7		0
ID-065	1-2018	2	34	1-1983	0	1	1-2015	1		1	1		1	1 2 3 4 5 6 7 8 9	1	1	1	1	1	1	1	1	1	0	0	0		7	7	7	7	7	7	7	7	7	7	7	7	7	7	7	7	7	7	7	7		0
ID-247	2-2018	2	18	10-1999	1	1	7-2017	1		1	1		1	1 2 3 4 5 6 7 8 9 10	1	1	1	1	1	1	1	1	1	1	0	0		7	7	7	7	7	7	7	7	7	7	7	7	7	7	7	7	7	7	7	7		0
ID-219	1-2018	2	15	4-2002	1	1	8-2015	1		1	1		1	1 2 3 4 5 6 7 8 9 10	1	1	1	1	1	1	1	1	1	1	0	0		7	7	7	7	7	7	7	7	7	7	7	7	7	7	7	7	7	7	7	7		0
ID-209	2-2018	2	25	6-1993	0	1	9-2015	1		1	1		1	1 2 3 4 5 6 7 8 9	1	1	1	1	1	1	1	1	1	0	0	0		7	7	7	7	7	7	7	7	7	7	7	7	7	7	7	7	7	7	7	7		0
ID-114	2-2018	2	27	7-1990	0	1	7-2017	1		1	1		1	1 2 3 4 5 6 7 8	1	1	1	1	1	1	1	1	0	0	0	0		7	7	7	7	7	7	7	7	7	7	7	7	7	7	7	7	7	7	7	7		0
ID-217	3-2018	2	27	6-1990	0	1	5-2017	1		1	1		1	1 2 3 4 5 6 7 8 9 10	1	1	1	1	1	1	1	1	1	1	0	0		7	7	7	7	7	7	7	7	7	7	7	7	7	7	7	7	7	7	7	7		0
ID-164	2-2018	2	19	6-1998	1	1	5-2016	1		1	1		1	1 2 3 4 5 6 7 8 9	1	1	1	1	1	1	1	1	1	0	0	0		7	7	7	7	7	7	7	7	7	7	7	7	7	7	7	7	7	7	7	7		0
ID-222	3-2018	2	19	6-1998	0	1	7-2016	1		1	1		1	1 2 3 4 5 6 7 8 9 10 11	1	1	1	1	1	1	1	1	1	1	1	0		7	7	7	7	7	7	7	7	7	7	7	7	7	7	7	7	7	7	7	7		0
ID-200	2-2018	2	30	1-1987	0	1	9-2016	1		1	1		1	11	0	0	0	0	0	0	0	0	0	0	1	0		7	7	7	7	7	7	7	7	7	7	7	7	7	7	7	7	7	7	7	7		0
ID-226	3-2018	2	17	9-1999	1	1	7-2016	1		1	1		1	1 2 3 4 5 6 7 8 9 10	1	1	1	1	1	1	1	1	1	1	0	0		7	7	7	7	7	7	7	7	7	7	7	7	7	7	7	7	7	7	7	7		0
ID-179	2-2018	2	28	6-1989	0	1	5-2017	1		1	1		1	1 2 3 4 5 6 7 8	1	1	1	1	1	1	1	1	0	0	0	0		7	7	7	7	7	7	7	7	7	7	7	7	7	7	7	7	7	7	7	7		0
ID-195	2-2018	2	14	10-2003	1	1	5-2015	1		1	1		1	1 2 3 4 5 6 7 8 9 10 11	1	1	1	1	1	1	1	1	1	1	1	0		7	7	7	7	7	7	7	7	7	7	7	7	7	7	7	7	7	7	7	7		0
ID-133	2-2018	2	43	8-1974	0	1	7-2017	1		1	1		1	1 2 3 4 5 6 7 8	1	1	1	1	1	1	1	1	0	0	0	0		7	7	7	7	7	7	7	7	7	7	7	7	7	7	7	7	7	7	7	7		0
ID-199	2-2018	2	20	7-1997	1	1	2-2017	1		1	1		1	1 2 3 4 5 6 7 8 9 10 11	1	1	1	1	1	1	1	1	1	1	1	0		7	7	7	7	7	7	7	7	7	7	7	7	7	7	7	7	7	7	7	7		0
ID-152	2-2018	2	29	8-1987	1	2				1	1		1	1 2 3 4 5 6 7 8 9 10 11	1	1	1	1	1	1	1	1	1	1	1	0		7	7	7	7	7	7	7	7	7	7	7	7	7	7	7	7	7	7	7	7		0
ID-026	2-2018	2	32	12-1985	0	2				1	1		1	1 2 3 4 5 6 7 8	1	1	1	1	1	1	1	1	0	0	0	0		7	7	7	7	7	7	7	7	7	7	7	7	7	7	7	7	7	7	7	7		0
ID-032	2-2018	2	33	12-1984	1	2				1	1		1	1 2 3 4 5 6 7 8 9	1	1	1	1	1	1	1	1	1	0	0	0		7	7	7	7	7	7	7	7	7	7	7	7	7	7	7	7	7	7	7	7		0
ID-033	3-2018	2	40	12-1977	0	2				1	1		1	1 2 3 4 5 6 7 8 9	1	1	1	1	1	1	1	1	1	0	0	0		7	7	7	7	7	7	7	7	7	7	7	7	7	7	7	7	7	7	7	7		0
ID-030	2-2018	2	40	9-1977	1	2				1	1		1	1 2 3 4 5 6 7 8 9	1	1	1	1	1	1	1	1	1	0	0	0		7	7	7	7	7	7	7	7	7	7	7	7	7	7	7	7	7	7	7	7		0
ID-027	2-2018	2	41	3-1976	1	2				1	1		1	1 2 3 4 5 6 7 8 9	1	1	1	1	1	1	1	1	1	0	0	0		7	7	7	7	7	7	7	7	7	7	7	7	7	7	7	7	7	7	7	7		0
ID-043	2-2018	2	19	9-2018	1	2				1	1		1	1 2 4 5 6 7 8 9 10	1	1	0	1	1	1	1	1	1	1	0	0		7	7	7	7	7	7	7	7	7	7	7	7	7	7	7	7	7	7	7	7		0
ID-067	3-2018	2	32	10-1985	0	2				1	1		1	1 2 3 4 5 6 7 8 9 10	1	1	1	1	1	1	1	1	1	1	0	0		7	7	7	7	7	7	7	7	7	7	7	7	7	7	7	7	7	7	7	7		0
ID-059	2-2018	2	31	5-1986	1	2				1	1		1	1 2 3 4 5 6 7 8 9 10	1	1	1	1	1	1	1	1	1	1	0	0		7	7	7	7	7	7	7	7	7	7	7	7	7	7	7	7	7	7	7	7		0
ID-091	2-2018	2	31	5-1986	1	2				1	1		1	1 2 3 4 5 6 7	1	1	1	1	1	1	1	0	0	0	0	0		7	7	7	7	7	7	7	7	7	7	7	7	7	7	7	7	7	7	7	7		1
ID-081	2-2018	2	29	2-2018	1	2				1	1		1	1 2 3 4 5 6 7 8 9 10	1	1	1	1	1	1	1	1	1	1	0	0		7	7	7	7	7	7	7	7	7	7	7	7	7	7	7	7	7	7	7	7		0
ID-134	2-2018	2	38	3-1978	0	2				1	1		1	1 2 3 4 6 7 8 9 10	1	1	1	1	0	1	1	1	1	1	0	0		7	7	7	7	7	7	7	7	7	7	7	7	7	7	7	7	7	7	7	7		0
ID-095	1-2018	2	45	10-1975	1	2				1	1		1	1 2 3 4 5 6 7 8 9 10	1	1	1	1	1	1	1	1	1	1	0	0		7	7	7	7	7	7	7	7	7	7	7	7	7	7	7	7	7	7	7	7		0
ID-094	2-2018	2	42	12-1975	0	2				1	1		1	1 2 3 4 5 6 7 8	1	1	1	1	1	1	1	1	0	0	0	0		7	7	7	7	7	7	7	7	7	7	7	7	7	7	7	7	7	7	7	7		0
ID-096	1-2018	2	34	2-1983	1	2				1	1		1	1 2 3 4 5 6 7 8 9	1	1	1	1	1	1	1	1	1	0	0	0		7	7	7	7	7	7	7	7	7	7	7	7	7	7	7	7	7	7	7	7		1
ID-118	2-2018	2	51	6-1966	0	2				1	1		1	1 2 3 4 5 6 7 8	1	1	1	1	1	1	1	1	0	0	0	0		7	7	7	7	7	7	7	7	7	7	7	7	7	7	7	7	7	7	7	7		0
ID-119	2-2018	2	49	7-1968	0	2				1	1		1	1 2 3 4 5 6 7 8 9	1	1	1	1	1	1	1	1	1	0	0	0		7	7	7	7	7	7	7	7	7	7	7	7	7	7	7	7	7	7	7	7		0
ID-116	1-2018	2	35	1-1982	0	2				1	1		1	1 2 3 4 5 6 7 8 9 10	1	1	1	1	1	1	1	1	1	1	0	0		7	7	7	7	7	7	7	7	7	7	7	7	7	7	7	7	7	7	7	7		1
ID-117	7-2018	2	27	7-1990	1	2				1	1		1	1 2 3 4 5 6 7 8 9 10	1	1	1	1	1	1	1	1	1	1	0	0		7	7	7	7	7	7	7	7	7	7	7	7	7	7	7	7	7	7	7	7		0
ID-130	2-2018	2	20	12-1987	1	2				1	1		1	1 2 3 4 5 6 7 8 9	1	1	1	1	1	1	1	1	1	0	0	0		7	7	7	7	7	7	7	7	7	7	7	7	7	7	7	7	7	7	7	7		0
ID-147	2-2018	2	36	1-1981	1	2				1	1		1	1 2 3 4 5 6 7	1	1	1	1	1	1	1	0	0	0	0	0		7	7	7	7	7	7	7	7	7	7	7	7	7	7	7	7	7	7	7	7		0
ID-146	3-2018	2	27	5-1990	1	2				1	1		1	1 2 3 4 5 6 7 8 9	1	1	1	1	1	1	1	1	1	0	0	0		7	7	7	7	7	7	7	7	7	7	7	7	7	7	7	7	7	7	7	7		0
ID-150	5-2018	2	24	8-1997	1	2				1	1		1	1 2 3 4 5 6 7 8 9 10	1	1	1	1	1	1	1	1	1	1	0	0		7	7	7	7	7	7	7	7	7	7	7	7	7	7	7	7	7	7	7	7		1
ID-149	2-2018	2	24	12-1993	1	2				1	1		1	1 2 3 4 5 6 7 8	1	1	1	1	1	1	1	1	0	0	0	0		7	7	7	7	7	7	7	7	7	7	7	7	7	7	7	7	7	7	7	7		0
ID-148	3-2018	2	24	7-2018	1	2				1	1		1	1 2 3 4 5 6 7 8 9 10 11	1	1	1	1	1	1	1	1	1	1	1	0		7	7	7	7	7	7	7	7	7	7	7	7	7	7	7	7	7	7	7	7		0
ID-157	2-2018	2	28	1-1989	1	2				1	1		1	1 3 7	1	0	1	0	0	0	1	0	0	0	0	0		7	7	7	7	7	7	7	7	7	7	7	7	7	7	7	7	7	7	7	7		1
ID-235	2-2018	2	70	6-1947	1	2				1	1		1	1 2 3 4 5 6 7 8 9 10	1	1	1	1	1	1	1	1	1	1	0	0		7	7	7	7	7	7	7	7	7	7	7	7	7	7	7	7	7	7	7	7		0
ID-201	2-2018	2	34	11-1983	0	1	8-2016	2		1	1		1	1 2 3 4 5 6 7 8 9	1	1	1	1	1	1	1	1	1	0	0	0		7	7	7	7	7	7	7	7	7	7	7	7	7	7	7	7	7	7	7	7		0
ID-246	3-2018	2	33	11-1983	1	1	8-2017	1		1	1		1	1 2 3 4 5 6 7 8 9	1	1	1	1	1	1	1	1	1	0	0	0		7	7	7	7	7	7	7	7	7	7	7	7	7	7	7	7	7	7	7	7		0
ID-234	2-2018	2	70	10-1947	0	1	6-2017	1		1	1		1	1 2 3 4 5 6 7 8 9 10	1	1	1	1	1	1	1	1	1	1	0	0		7	7	7	7	7	7	7	7	7	7	7	7	7	7	7	7	7	7	7	7		0
ID-254	2-2018	2	25	5-1992	0	1	9-2017	1		1	1		1	1 2 3 4 5 6 7 8 9 10	1	1	1	1	1	1	1	1	1	1	0	0		7	7	7	7	7	7	7	7	7	7	7	7	7	7	7	7	7	7	7	7		0
ID-364	3-2018	2	33	2-1984	0	1	9-2017	1		1	1		1	1 2 3 4 5 6 7 8 9	1	1	1	1	1	1	1	1	1	0	0	0		7	7	7	7	7	7	7	7	7	7	7	7	7	7	7	7	7	7	7	7		0
ID-296	5-2018	4	12	9-1982	34	1	11-2016	1		1	1		3	1	1	0	0	0	0	0	0	0	0	0	0	0		7	7	7	7	7	7	7	7	7	7	7	7	7	7	7	7	7	7	7	7		1
ID-088	2-2018	4	19	1-1999	1	1	8-2007	3		1	1		1	7 8 9	0	0	0	0	0	0	1	1	1	0	0	0		7	7	7	7	1	1	7	7	1	7	7	7	7	1	7	1	7	7	7	7		0
ID-295	2-2018	3	47	7-1970	1	1	11-2011	1		1	1		1	12	0	0	0	0	0	0	0	0	0	0	0	1		7	7	7	7	7	7	7	7	7	7	7	7	7	7	7	7	7	7	7	7		0
ID-236	3-2018	4	37	7-1981	0	1	1-2009	4		1	1		1	5 8	0	0	0	0	1	0	0	1	0	0	0	0		7	7	7	7	7	7	7	7	7	7	7	7	7	7	7	7	7	7	7	7		0
ID-233	3-2018	4	50	3-1968	0	1	2-2010	4		1	1		1	1 2 3 4 7 8	1	1	1	1	0	0	1	1	0	0	0	0		7	7	1	7	7	1	7	7	1	7	7	7	7	7	7	7	7	2	7	7		0
ID-334	4-2018	4	39	4-1978	1	1	3-2010	4		1	1		1	1 2 3 4 5 6 7 8 9 10 11	1	1	1	1	1	1	1	1	1	1	1	0		7	7	7	7	7	7	7	7	7	7	7	7	7	7	7	7	7	7	7	7		0
ID-329	4-2018	4	47	12-1970	1	1	4-2015	4		1	1		1	1 2 4 5 7 8 10	1	1	0	1	1	0	1	1	0	1	0	0		1	1	7	7	7	7	7	7	7	7	7	7	7	7	7	7	7	7	7	7		0
ID-129	1-2018	4	34	6-1984	1	1	8-2012	3		1	1		1	12	0	0	0	0	0	0	0	0	0	0	0	1		7	7	7	7	7	7	7	7	7	7	7	7	7	7	7	7	7	7	7	7		0
ID-171	3-2018	4	37	10-1980	0	1	7-2013	1		1	1		1	1 2 4 5 7 9	1	1	0	1	1	0	1	0	1	0	0	0		1	7	7	7	7	7	7	1	7	7	7	7	7	7	7	7	7	7	7	7		0
ID-316	4-2018	4	31	12-1986	1	1	7-2007	1		1	1		1	1 7	1	0	0	0	0	0	1	0	0	0	0	0		7	7	7	7	7	7	7	7	7	7	7	7	7	7	7	7	7	1	7	7		0
ID-063	2-2018	4	47	6-1971	1	1	5-2017	1		1	1		1	1 3 7	1	0	1	0	0	0	1	0	0	0	0	0		1	7	7	7	7	7	7	7	7	7	7	7	7	7	7	7	7	7	7	7		1
ID-064	3-2018	4	52	10-1965	1	2				1	1		1	4 5 8	0	0	0	1	1	0	0	1	0	0	0	0		7	7	7	1	1	7	7	7	1	7	7	7	7	7	7	7	7	7	7	7		0
ID-278	3-2018	4	31	6-1987	1	1	8-2014	1		1	1		1	1 7	1	0	0	0	0	0	1	0	0	0	0	0		7	7	7	7	7	7	7	7	7	7	7	7	7	7	7	7	7	7	7	7		1
ID-005	1-2018	4	57	5-1960	1	1	5-2017	2		1	1		1	1	1	0	0	0	0	0	0	0	0	0	0	0		1	7	7	7	7	7	7	7	7	7	7	7	7	7	7	7	1	7	7	7		0
ID-021	11-2017	4	37	2-1980	0	2				1	1		1	1 2 4 5 7 10	1	1	0	1	1	0	1	0	0	1	0	0		7	7	7	7	7	7	7	7	7	2	7	7	7	1	7	7	7	1	7	7		0
ID-205	3-2018	4	34	11-2018	0	2				1	1		1	12	0	0	0	0	0	0	0	0	0	0	0	1		7	7	7	7	7	7	7	7	7	7	7	7	7	7	7	7	7	7	7	7		0
ID-022	2-2018	4	38	10-1980	1	1	5-2017	3		1	1		1	1 4	1	0	0	1	0	0	0	0	0	0	0	0		7	7	7	7	1	7	7	7	7	7	7	7	7	7	7	7	7	1	7	7		0
ID-160	3-2018	4	39	7-1979	1	1	11-2016	1		1	1		1	1 4 8	1	0	0	1	0	0	0	1	0	0	0	0		7	7	7	7	7	7	7	7	7	7	7	7	7	7	7	7	7	7	7	7		0
ID-010	2-2018	4	24	4-1993	1	1	6-2017	1		1	1		1	2 5 7 9 10	0	1	0	0	1	0	1	0	1	1	0	0		7	7	7	3	7	1	7	7	1	7	7	7	7	7	7	7	1	7	7	1	Abdominal pain	0
ID-090	2-2018	4	28	12-1989	1	2				1	1		2	1 4 5	1	0	0	1	1	0	0	0	0	0	0	0		7	7	7	1	7	7	1	7	7	7	7	7	7	7	7	1	7	7	7	1	Flatulence	0
ID-025	2-2018	4	39	6-2018	1	1	7-2017	1		1	1		1	12	0	0	0	0	0	0	0	0	0	0	0	1		7	7	7	7	7	7	7	7	7	7	7	7	7	7	7	7	7	1	7	7		0
ID-060	2-2018	4	37	6-1979	0	2				1	1		1	1 4 5 7 8	1	0	0	1	1	0	1	1	0	0	0	0		7	7	7	7	7	7	7	7	7	7	7	7	7	7	7	7	7	7	7	7		0
ID-181	3-2018	4	31	6-1986	1	1	7-2017	1		1	1		1	1 4 5 7 8 9	1	0	0	1	1	0	1	1	1	0	0	0		7	7	7	7	7	7	7	7	7	1	7	7	7	7	7	7	7	7	7	7		0
ID-128	3-2018	4	36	3-1981	1	1	6-2011	1		1	1		1	1 5 9	1	0	0	0	1	0	0	0	1	0	0	0		7	7	7	1	7	7	7	7	7	7	7	7	7	7	7	7	7	7	7	7		0
ID-014	2-2018	4	31	10-1986	1	2				1	1		1	1 3 5 7 9 10	1	0	1	0	1	0	1	0	1	1	0	0		7	7	7	7	7	7	7	7	7	7	7	7	7	1	7	7	7	7	7	7		0
ID-009	1-2018	4	24	2-1994	1	1	5-2017	1		1	1		1	12	0	0	0	0	0	0	0	0	0	0	0	1		7	7	7	7	7	7	7	7	1	7	7	7	7	7	7	7	1	7	7	7		0
ID-211	1-2018	4	48	4-1969	1	2				1	1		1	4 5 7 10	0	0	0	1	1	0	1	0	0	1	0	0		7	7	7	7	7	7	7	7	7	7	7	7	7	7	7	7	7	7	7	7		0
ID-173	2-2018	4	42	6-1975	0	1	7-2017	1		1	1		3	1 3 5 8	1	0	1	0	1	0	0	1	0	0	0	0		1	7	7	7	7	7	7	7	1	7	7	7	7	7	7	7	7	1	7	7		0
ID-007	2-2018	4	29	1-1989	1	2				1	1		1	1 4	1	0	0	1	0	0	0	0	0	0	0	0		7	7	7	7	7	7	7	7	7	7	7	7	7	7	7	7	7	1	1	7		1
ID-008	2-2018	4	40	4-2018	0	2				1	1		2	1 3 4 5 6 7 8 10	1	0	1	1	1	1	1	1	0	1	0	0		7	7	7	7	7	7	7	7	7	7	7	7	7	7	7	7	7	7	7	7		0
ID-109	2-2018	4	45	7-1972	0	2				1	1		1	4 5	0	0	0	1	1	0	0	0	0	0	0	0		1	7	7	7	7	7	7	7	7	7	7	1	7	7	7	1	1	7	7	7		0
ID-069	2-2018	4	38	6-1978	0	2				1	1		1	1 5	1	0	0	0	1	0	0	0	0	0	0	0		7	7	7	7	7	7	7	7	7	7	7	7	7	7	7	7	7	7	7	7		0
ID-062	2-2018	4	31	6-1986	1	2				1	1		1	1 3 4 5 7 8	1	0	1	1	1	0	1	1	0	0	0	0		7	1	1	7	1	7	7	7	7	7	7	7	7	7	7	7	1	7	7	7		1
ID-061	2-2018	4	24	6-1993	1	2				1	1		1	1 5 9	1	0	0	0	1	0	0	0	1	0	0	0		7	7	7	7	7	7	7	7	7	7	7	7	7	7	7	7	7	1	7	7		0
ID-100	2-2018	4	33	11-1984	0	2				1	1		1	4 9	0	0	0	1	0	0	0	0	1	0	0	0		7	7	7	1	1	7	7	1	1	7	7	7	7	7	7	7	1	7	7	7		0
ID-359	2-2018	4	35	10-1982	0	2				1	1		1	2 3 5 7 9	0	1	1	0	1	0	1	0	1	0	0	0		7	7	7	1	7	7	7	7	1	7	7	7	7	7	7	7	7	7	7	7		0
ID-169	2-2018	4	32	2-1986	0	2				1	1		1	1 2 3 4 5 7 10	1	1	1	1	1	0	1	0	0	1	0	0		7	7	7	7	7	7	7	7	7	1	1	7	7	1	7	7	7	7	7	7		0
ID-185	3-2018	4	28	12-1989	1	2				1	1		1	1 2 3 4 7	1	1	1	1	0	0	1	0	0	0	0	0		7	7	7	1	1	7	7	7	7	7	7	7	7	7	7	7	7	1	7	7		1
ID-165	5-2018	4	29	12-1988	0	2				1	1		1	1 4 8	1	0	0	1	0	0	0	1	0	0	0	0		7	7	7	7	7	7	7	7	7	7	7	7	7	7	7	7	7	7	7	7		1
ID-168	2-2018	4	39	12-1978	0	2				1	1		1	1 4 5 7 9 10	1	0	0	1	1	0	1	0	1	1	0	0		7	7	7	7	7	7	7	7	7	7	7	7	7	7	1	7	1	7	7	7		0
ID-191	3-2018	4	30	1-1988	1	2				1	1		1	1 8	1	0	0	0	0	0	0	1	0	0	0	0		7	7	7	7	7	7	7	7	7	7	7	7	7	7	7	7	7	7	7	7		0
ID-170	2-2018	4	23	11-1994	0	2				1	1		1	1 4 5 7 9	1	0	0	1	1	0	1	0	1	0	0	0		7	7	7	7	7	7	7	7	7	7	7	7	7	7	7	7	7	7	7	7		0
ID-187	3-2018	4	24	5-2018	1	2				1	1		1	1	1	0	0	0	0	0	0	0	0	0	0	0		7	7	7	7	7	7	7	7	7	7	7	7	7	7	7	1	7	1	7	7		0
ID-186	2-2018	4	21	8-1996	1	2				1	1		1	1 3 4 5 6 7 9	1	0	1	1	1	1	1	0	1	0	0	0		7	7	1	1	7	7	7	7	7	7	7	7	7	7	1	7	7	7	7	7		0
ID-192	2-2018	4	36	8-1981	0	2				1	1		1	1 3 4 5	1	0	1	1	1	0	0	0	0	0	0	0		7	7	7	7	7	7	1	7	7	7	7	7	7	7	7	7	7	7	7	7	Back pain	1
ID-193	1-2018	4	38	7-1980	0	2				1	1		1	1	1	0	0	0	0	0	0	0	0	0	0	0		7	7	7	7	7	7	7	7	7	7	7	7	7	7	7	7	7	7	7	7		0
ID-197	3-2018	4	38	6-1979	1	2				1	1		1	1 3 4 5 7 8 9 10	1	0	1	1	1	0	1	1	1	1	0	0		7	7	7	1	7	7	7	7	7	7	7	7	7	1	7	7	7	7	7	7		0
ID-198	3-2018	4	49	5-1968	0	2				1	1		1	1 2 4 7 8 10	1	1	0	1	0	0	1	1	0	1	0	0		7	7	7	7	7	7	7	7	7	7	7	7	7	7	7	7	7	7	7	7		0
ID-261	3-2018	4	31	9-1986	1	1	8-2017	1		1	1		1	3 4 5 6 7 8 9 10	0	0	1	1	1	1	1	1	1	1	0	0		7	7	7	7	7	7	7	7	7	1	7	7	7	7	7	7	7	1	7	7		0
ID-350	5-2018	4	47	8-1970	0	1	9-2017	1		1	2		1	1 3 5 7 8 9	1	0	1	0	1	0	1	1	1	0	0	0		7	7	7	7	7	7	7	7	7	7	7	7	7	7	7	7	7	7	7	7		0
ID-341	5-2018	4	39	10-1978	0	1	7-2015	4		1	1		2	4 5 7 9	0	0	0	1	1	0	1	0	1	0	0	0		1	7	1	1	7	1	7	7	1	7	7	7	7	1	7	7	7	7	7	7		0
ID-356	1-1973	4	12	6-2018	1	1	11-2017	4		1	1		2	3 6 9	0	0	1	0	0	1	0	0	1	0	0	0		7	7	7	5	7	7	7	7	7	7	7	7	7	7	7	7	7	7	7	7		1
ID-013	12-2017	3	33	6-1984	1	2				1	1		1	1 2 4 5 10	1	1	0	1	1	0	0	0	0	1	0	0		7	7	7	7	7	7	7	7	7	7	7	7	7	7	7	7	7	7	7	7		0
ID-273	1-2018	3	24	11-1993	1	1	3-2016	1		1	1		1	12	0	0	0	0	0	0	0	0	0	0	0	1		7	7	7	7	7	7	7	7	7	7	7	7	7	7	7	7	7	7	7	7		0
ID-346	3-2018	3	24	9-1993	1	1	4-2013	1		1	1		1	12	0	0	0	0	0	0	0	0	0	0	0	1		7	7	7	7	7	7	7	7	7	7	7	7	7	7	7	7	7	7	7	7		0
ID-283	1-2018	3	43	4-1975	0	1	2-2013	4		1	1		2	12	0	0	0	0	0	0	0	0	0	0	0	1		7	7	7	7	7	7	7	7	7	7	7	7	7	7	7	7	7	7	7	7		0
ID-280	1-2018	3	51	9-1966	1	1	5-2017	1		1	1		1	12	0	0	0	0	0	0	0	0	0	0	0	1		7	7	7	7	7	7	7	7	7	7	7	7	7	7	7	7	7	7	7	7		1
ID-281	3-2018	3	45	5-1972	1	1	12-2016	1		1	1		1	12	0	0	0	0	0	0	0	0	0	0	0	1		7	7	7	7	7	7	7	7	7	7	7	7	7	7	7	7	7	7	7	7		0
ID-285	2-2018	3	55	10-1962	1	1	5-2017	1		1	1		1	12	0	0	0	0	0	0	0	0	0	0	0	1		7	7	7	7	7	7	7	7	7	7	7	7	7	7	7	7	7	7	7	7		1
ID-363	1-2018	3	38	6-2018	0	1	5-2017	1		1	1		2	12	0	0	0	0	0	0	0	0	0	0	0	1		7	7	7	7	7	7	7	7	7	7	7	7	7	7	7	7	7	7	7	7		0
ID-106	1-2018	3	50	6-1968	1	1	5-2017	1		1	1		2	2 4 6 8	0	1	0	1	0	1	0	1	0	0	0	0		7	7	7	7	7	7	7	7	7	7	7	7	7	7	7	7	7	7	7	7		0
ID-315	2-2018	3	33	2-1984	1	1	8-2017	1		1	1		1	3 4 7 9 10	0	0	1	1	0	0	1	0	1	1	0	0		7	7	7	7	7	7	7	7	7	7	7	7	7	7	7	7	7	7	7	7		1
ID-297	1-2018	3	54	9-1963	0	1	11-2014	1		1	1		1	12	0	0	0	0	0	0	0	0	0	0	0	1		7	7	7	7	7	7	7	7	7	7	7	7	7	7	7	7	7	7	7	7		0
ID-286	1-2018	3	28	6-1989	1	1	3-2014	1		1	1		1	12	0	0	0	0	0	0	0	0	0	0	0	1		7	7	7	7	7	7	7	7	7	7	7	7	7	7	7	7	7	7	7	7		0
ID-301	1-2018	3	31	3-1986	1	1	1-2015	1		1	1		2	1 4 5 8	1	0	0	1	1	0	0	1	0	0	0	0		7	7	7	7	7	7	7	7	7	7	7	7	7	7	7	7	7	7	7	7		0
ID-037	2-2018	3	34	11-1984	1	1	5-2017	1		1	1		1	12	0	0	0	0	0	0	0	0	0	0	0	1		7	7	7	7	7	7	7	7	7	7	7	7	7	7	7	7	7	7	7	7		0
ID-294	3-2018	3	41	6-1976	1	1	5-2017	1		1	1		1	12	0	0	0	0	0	0	0	0	0	0	0	1		7	7	7	7	7	7	7	7	7	7	7	7	7	7	7	7	7	7	7	7		0
ID-293	3-2018	3	23	2-1994	1	1	2-2016	1		1	1		1	12	0	0	0	0	0	0	0	0	0	0	0	1		7	7	7	7	7	7	7	7	7	7	7	7	7	7	7	7	7	7	7	7		0
ID-287	1-2018	3	27	2-1990	1	1	5-2017	1		1	1		1	12	0	0	0	0	0	0	0	0	0	0	0	1		7	7	7	7	7	7	7	7	7	7	7	7	7	7	7	7	7	7	7	7		0
ID-039	1-2018	3	36	6-1976	0	1	10-2015	1		1	1		1	12	0	0	0	0	0	0	0	0	0	0	0	1		7	7	7	7	7	7	7	7	7	7	7	7	7	7	7	7	7	7	7	7		0
ID-104	3-2018	3	45	6-1972	0	1	5-2016	1		1	1		1	12	0	0	0	0	0	0	0	0	0	0	0	1		7	7	7	7	7	7	7	7	7	7	7	7	7	7	7	7	7	7	7	7		0
ID-304	1-2018	3	35	6-1984	0	1	9-2016	1		1	1		2	12	0	0	0	0	0	0	0	0	0	0	0	1		7	7	7	7	7	7	7	7	7	7	7	7	7	7	7	7	7	7	7	7		0
ID-277	4-2018	3	37	6-1981	0	1	11-2016	1		1	1		2	12	0	0	0	0	0	0	0	0	0	0	0	1		7	7	7	7	7	7	7	7	7	7	7	7	7	7	7	7	7	7	7	7		0
ID-272	1-2018	3	33	10-1986	0	2				1	1		1	4 5	0	0	0	1	1	0	0	0	0	0	0	0		7	7	7	7	7	7	7	7	7	7	7	7	7	7	7	7	7	7	7	7		0
ID-260	1-2018	3	45	10-1972	0	2				1	1		1	12	0	0	0	0	0	0	0	0	0	0	0	1		7	7	7	7	7	7	7	7	7	7	7	7	7	7	7	7	7	7	7	7		0
ID-300	1-2018	3	41	6-1973	0	1	6-2016	1		1	1		2	12	0	0	0	0	0	0	0	0	0	0	0	1		7	7	7	7	7	7	7	7	7	7	7	7	7	7	7	7	7	7	7	7		0
ID-132	1-2018	3	50	6-1966	0	2				1	1		1	2 4 5 6 7	0	1	0	1	1	1	1	0	0	0	0	0		7	7	7	7	7	7	7	7	7	7	7	7	7	7	7	7	7	7	7	7		0
ID-274	2-2018	3	30	4-1987	0	2				1	1		1	12	0	0	0	0	0	0	0	0	0	0	0	1		7	7	7	7	7	7	7	7	7	7	7	7	7	7	7	7	7	7	7	7		0
ID-318	1-2018	3	26	8-1992	1	2				1	1		1	12	0	0	0	0	0	0	0	0	0	0	0	1		7	7	7	7	7	7	7	7	7	7	7	7	7	7	7	7	7	7	7	7		0
ID-023	12-2017	3	24	11-1993	1	2				1	1		1	12	0	0	0	0	0	0	0	0	0	0	0	1		7	7	7	7	7	7	7	7	7	7	7	7	7	7	7	7	7	7	7	7		1
ID-011	1-2018	3	33	11-1984	0	2				1	1		1	2 4	0	1	0	1	0	0	0	0	0	0	0	0		7	7	7	7	7	7	7	7	7	7	7	7	7	7	7	7	7	7	7	7		1
ID-012	12-2017	3	25	4-1992	1	2				1	1		2	2 4 5 6 7 8	0	1	0	1	1	1	1	1	0	0	0	0		7	7	7	7	7	7	7	7	7	7	7	7	7	7	7	7	7	7	7	7		0
ID-024	12-2017	3	24	4-1993	1	2				1	1		1	12	0	0	0	0	0	0	0	0	0	0	0	1		7	7	7	7	7	7	7	7	7	7	7	7	7	7	7	7	7	7	7	7		0
ID-038	11-2017	3	21	8-1996	0	2				1	1		2	2 4 5	0	1	0	1	1	0	0	0	0	0	0	0		7	7	7	7	7	7	7	7	7	7	7	7	7	7	7	7	7	7	7	7		0
ID-036	11-2017	3	39	11-1978	0	2				0																		7	7	7	7	7	7	7	7	7	7	7	7	7	7	7	7	7	7	7	7		0
ID-042	1-2018	3	42	2-1974	1	2				1	1		1	2 4 5 7 8	0	1	0	1	1	0	1	1	0	0	0	0		7	7	7	7	7	7	7	7	7	7	7	7	7	7	7	7	7	7	7	7		0
ID-040	11-2018	3	52	12-2018	1	2				1	1		2	1 2 4 5	1	1	0	1	1	0	0	0	0	0	0	0		7	7	7	7	7	7	7	7	7	7	7	7	7	7	7	7	7	7	7	7		0
ID-056	1-2018	3	39	1-1979	0	2				1	1		1	12	0	0	0	0	0	0	0	0	0	0	0	1		7	7	7	7	7	7	7	7	7	7	7	7	7	7	7	7	7	7	7	7		0
ID-213	1-2018	3	46	12-1971	1	2				1	1		1	1 2 4 5 9	1	1	0	1	1	0	0	0	1	0	0	0		7	7	7	7	7	7	7	7	7	7	7	7	7	7	7	7	7	7	7	7		0
ID-087	1-2018	3	39	11-1978	0	2				1	1		1	12	0	0	0	0	0	0	0	0	0	0	0	1		7	7	7	7	7	7	7	7	7	7	7	7	7	7	7	7	7	7	7	7		0
ID-105	3-2018	3	31	10-1986	0	2				1	1		1	12	0	0	0	0	0	0	0	0	0	0	0	1		7	7	7	7	7	7	7	7	7	7	7	7	7	7	7	7	7	7	7	7		0
ID-190	2-2018	3	41	1-2018	0	2				1	1		2	12	0	0	0	0	0	0	0	0	0	0	0	1		7	7	7	7	7	7	7	7	7	7	7	7	7	7	7	7	7	7	7	7		0
ID-142	1-2018	3	36	11-1982	0	2				1	1		2	12	0	0	0	0	0	0	0	0	0	0	0	1		7	7	7	7	7	7	7	7	7	7	7	7	7	7	7	7	7	7	7	7		0
ID-144	1-2018	3	28	1-1991	1	2				1	1		2	12	0	0	0	0	0	0	0	0	0	0	0	1		7	7	7	7	7	7	7	7	7	7	7	7	7	7	7	7	7	7	7	7		1
ID-143	2-2018	3	44	10-1976	0	2				1	1		1	12	0	0	0	0	0	0	0	0	0	0	0	1		7	7	7	7	7	7	7	7	7	7	7	7	7	7	7	7	7	7	7	7		1
ID-107	3-2018	3	38	5-1980	0	2				1	3	Missing	1	12	0	0	0	0	0	0	0	0	0	0	0	1		7	7	7	7	7	7	7	7	7	7	7	7	7	7	7	7	7	7	7	7		0
ID-284	1-2018	3	31	2-1987	1	2				1	1		2	12	0	0	0	0	0	0	0	0	0	0	0	1		7	7	7	7	7	7	7	7	7	7	7	7	7	7	7	7	7	7	7	7		0
ID-189	1-2018	3	42	3-1975	0	2				1	1		2	12	0	0	0	0	0	0	0	0	0	0	0	1		7	7	7	7	7	7	7	7	7	7	7	7	7	7	7	7	7	7	7	7		0
ID-207	2-2018	3	31	11-1986	0	2				1	1		2	12	0	0	0	0	0	0	0	0	0	0	0	1		7	7	7	7	7	7	7	7	7	7	7	7	7	7	7	7	7	7	7	7		0
ID-305	1-2018	3	27	4-1990	0	1	8-2017	1		1	1		1	12	0	0	0	0	0	0	0	0	0	0	0	1		7	7	7	7	7	7	7	7	7	7	7	7	7	7	7	7	7	7	7	7		0
ID-210	1-2018	3	39	10-1978	1	2				1	1		2	2 4 7 8	0	1	0	1	0	0	1	1	0	0	0	0		7	7	7	7	7	7	7	7	7	7	7	7	7	7	7	7	7	7	7	7		0
ID-335	2-2018	3	26	11-1990	1	2				1	1		1	12	0	0	0	0	0	0	0	0	0	0	0	1		7	7	7	7	7	7	7	7	7	7	7	7	7	7	7	7	7	7	7	7		0
ID-298	2-2018	3	26	1-1992	0	2				1	1		1	12	0	0	0	0	0	0	0	0	0	0	0	1		7	7	7	7	7	7	7	7	7	7	7	7	7	7	7	7	7	7	7	7		0
ID-271	5-2018	3	28	2-1990	0	2				1	1		2	2 4	0	1	0	1	0	0	0	0	0	0	0	0		7	7	7	7	7	7	7	7	7	7	7	7	7	7	7	7	7	7	7	7		0
ID-282	1-2018	3	30	2-1987	1	2				1	1		2	2 5 8	0	1	0	0	1	0	0	1	0	0	0	0		7	7	7	7	7	7	7	7	7	7	7	7	7	7	7	7	7	7	7	7		1
ID-276	3-2018	3	52	1-1965	1	2				1	1		1	2 3 5 6 8	0	1	1	0	1	1	0	1	0	0	0	0		7	7	7	7	7	7	7	7	7	7	7	7	7	7	7	7	7	7	7	7		0
ID-289	3-2018	3	30	6-1987	0	2				1	1		1	2 4 5 6	0	1	0	1	1	1	0	0	0	0	0	0		7	7	7	7	7	7	7	7	7	7	7	7	7	7	7	7	7	7	7	7		0
ID-317	1-2018	3	51	9-1966	0	2				1	1		1	12	0	0	0	0	0	0	0	0	0	0	0	1		7	7	7	7	7	7	7	7	7	7	7	7	7	7	7	7	7	7	7	7		0
ID-006	2-2018	4	33	5-1984	1	2				1	1		1	1 5	1	0	0	0	1	0	0	0	0	0	0	0		7	7	7	7	7	7	7	7	7	7	7	7	7	7	7	7	7	1	7	7		0
ID-237	4-2018	5	49	1-1969	0	1	12-2015	1		1	1		1	4 9	0	0	0	1	0	0	0	0	1	0	0	0		7	7	7	7	7	7	7	7	7	7	7	7	7	7	7	7	7	7	7	7		0
ID-244	3-2018	5	53	1-1964	0	1	5-2013	5		1	1		1	4 9	0	0	0	1	0	0	0	0	1	0	0	0		7	7	7	7	7	7	7	7	7	7	7	7	7	7	7	7	7	7	7	7		0
ID-250	3-2018	5	55	3-1962	1	1	11-2006	4		1	1		1	4 9	0	0	0	1	0	0	0	0	1	0	0	0		7	7	7	7	7	7	7	7	7	7	7	7	7	7	7	7	7	7	1	7		0
ID-263	5-2018	5	44	6-1973	1	1	11-2013	4		1	1		1	4 9	0	0	0	1	0	0	0	0	1	0	0	0		7	7	7	7	7	7	7	7	7	7	7	7	7	7	7	7	7	7	7	7		0
ID-270	4-2018	5	59	11-1958	0	1	8-2008	2		1	1		1	4 9	0	0	0	1	0	0	0	0	1	0	0	0		7	1	7	7	1	7	7	7	7	7	7	7	7	7	7	7	7	7	7	7		0
ID-249	5-2018	5	55	7-1962	0	1	2-2008	4		1	1		1	4 9	0	0	0	1	0	0	0	0	1	0	0	0		7	7	7	7	7	7	7	7	7	7	7	7	7	7	7	7	7	7	7	7		0
ID-252	4-2018	5	58	6-1969	1	1	4-2008	3		1	1		1	4 9	0	0	0	1	0	0	0	0	1	0	0	0		7	1	7	7	7	1	7	7	1	7	7	7	7	7	7	7	7	1	7	7		0
ID-227	3-2018	5	35	9-1982	1	1	1-2015	1		1	1		1	4 8	0	0	0	1	0	0	0	1	0	0	0	0		1	4	1	7	7	7	7	7	7	7	7	7	7	7	7	7	7	7	7	7		0
ID-251	5-2018	5	52	12-1966	1	1	3-2009	5		1	1		1	9	0	0	0	0	0	0	0	0	1	0	0	0		7	1	7	7	7	1	7	7	7	7	7	7	7	7	7	7	7	7	1	7		0
ID-361	6-2018	5	55	4-1962	1	1	10-2008	4		1	1		2	4 9	0	0	0	1	0	0	0	0	1	0	0	0		7	7	7	7	7	7	7	7	7	7	7	7	7	7	7	7	7	7	7	7		0
ID-360	6-2018	5	51	2-1966	0	1	8-2008	4		1	1		1	4 9	0	0	0	1	0	0	0	0	1	0	0	0		7	1	7	7	7	7	7	7	1	7	7	7	7	7	7	7	7	7	7	7		0
ID-262	5-2018	5	33	6-2018	1	1	2-2012	4		1	1		1	4 9	0	0	0	1	0	0	0	0	1	0	0	0		7	1	7	7	7	7	1	7	7	7	7	7	7	7	7	7	7	7	7	7		0
ID-314	5-2018	5	33	6-1984	0	1	7-2012	1		1	1		1	4 9	0	0	0	1	0	0	0	0	1	0	0	0		7	7	7	7	7	7	7	7	7	7	7	7	7	7	7	7	7	7	7	7		0
ID-245	3-2018	5	44	5-1973	1	1	5-2013	1		1	1		1	4 7 9	0	0	0	1	0	0	1	0	1	0	0	0		7	7	7	7	7	7	7	7	7	7	7	7	7	7	7	7	7	7	7	7		0
ID-357	4-2018	5	58	1-1959	1	1	3-2014	1		1	1		1	4 9	0	0	0	1	0	0	0	0	1	0	0	0		7	1	7	1	1	7	7	7	7	7	7	7	7	7	7	7	7	7	7	7		0
ID-266	3-2018	5	42	5-1975	1	1	8-2013	1		1	1		2	4 6 7 9	0	0	0	1	0	1	1	0	1	0	0	0		7	1	7	7	7	1	7	7	7	7	7	7	7	7	7	7	7	7	7	7		0
ID-180	2-2017	5	44	2-1973	1	1	11-2003	2		1	1		2	4 7 9	0	0	0	1	0	0	1	0	1	0	0	0		7	7	7	7	7	7	7	7	7	7	7	7	1	7	7	7	7	7	7	7		0
ID-243	4-2018	5	16	4-2002	1	1	5-2014	1		1	1		1	4 8 9	0	0	0	1	0	0	0	1	1	0	0	0		7	7	7	7	7	7	7	7	7	7	7	7	7	7	7	7	7	7	7	7		0
ID-174	1-2018	5	37	6-1980	0	1	4-2014	1		1	1		1	6 7 9	0	0	0	0	0	1	1	0	1	0	0	0		7	7	7	7	7	7	7	7	7	7	7	7	7	7	7	7	7	7	7	7		1
ID-068	1-2018	5	42	6-1975	0	1	5-2014	1		1	1		1	5	0	0	0	0	1	0	0	0	0	0	0	0		7	7	7	7	7	7	7	7	7	7	7	7	7	7	7	7	7	7	7	7		0
ID-265	4-2018	5	54	8-1964	0	1	6-2014	1		1	1		2	6 8 9	0	0	0	0	0	1	0	1	1	0	0	0		7	7	7	7	7	7	7	7	7	7	7	7	7	7	7	7	7	7	7	7		0
ID-086	3-2018	5	30	2-1987	1	1	4-2017	1		1	1		1	4 6 9	0	0	0	1	0	1	0	0	1	0	0	0		7	1	7	7	7	1	7	7	7	7	7	7	7	7	7	7	7	7	2	7		0
ID-340	2-2018	5	43	7-1974	0	1	10-2017	1		1	1		2	4 9	0	0	0	1	0	0	0	0	1	0	0	0		7	7	7	7	7	7	7	7	7	7	7	7	7	7	7	7	7	7	7	7		0
ID-338	5-2018	5	58	8-1959	0	1	3-2015	1		1	1		1	4 6 7 8 9	0	0	0	1	0	1	1	1	1	0	0	0		7	7	7	7	7	1	7	7	7	7	7	7	7	7	7	7	7	2	7	7		0
ID-204	5-2018	5	41	1-1978	0	1	9-2015	1		1	1		1	4 9	0	0	0	1	0	0	0	0	1	0	0	0		7	7	7	7	7	1	7	7	7	7	7	7	7	7	7	7	7	7	7	7		0
ID-352	5-2018	5	43	3-1976	1	1	3-2016	1		1	1		1	4 7 9	0	0	0	1	0	0	1	0	1	0	0	0		7	7	7	7	7	7	7	7	7	7	7	7	7	7	7	7	7	7	7	7		0
ID-339	3-2018	5	33	5-1984	0	1	5-2016	1		1	1		1	4 9	0	0	0	1	0	0	0	0	1	0	0	0		7	1	7	7	7	1	7	7	7	7	7	7	7	7	7	7	7	7	7	7		0
ID-292	4-2018	5	37	6-1981	0	1	6-2016	1		1	1		1	4 9	0	0	0	1	0	0	0	0	1	0	0	0		7	7	7	7	7	7	7	7	7	7	7	7	7	7	7	7	7	7	7	7		0
ID-196	3-2018	5	35	7-1982	1	1	10-2016	1		1	1		1	4 9	0	0	0	1	0	0	0	0	1	0	0	0		7	7	7	7	7	7	7	7	7	7	7	7	7	7	7	7	7	7	7	7		1
ID-163	1-2018	5	28	6-1989	0	2				1	1		1	4 6 7	0	0	0	1	0	1	1	0	0	0	0	0		7	7	7	7	7	7	7	7	7	7	7	7	7	7	7	7	7	7	7	7		0
ID-141	3-2018	5	50	11-1966	0	1	1-2017	1		1	1		1	4 7 9	0	0	0	1	0	0	1	0	1	0	0	0		7	2	7	7	7	7	7	7	7	7	7	7	7	7	7	7	7	7	7	7		0
ID-268	5-2018	5	40	1-1978	1	1	2-2017	1		1	1		1	4 6 7 8 9	0	0	0	1	0	1	1	1	1	0	0	0		7	1	7	7	7	1	7	7	7	7	7	7	7	7	7	7	7	7	1	7		0
ID-349	4-2018	5	52	9-1966	1	1	4-2017	1		1	1		1	4 6 9	0	0	0	1	0	1	0	0	1	0	0	0		7	7	7	7	7	7	7	7	7	7	7	7	7	7	7	7	7	7	7	7		0
ID-224	3-2018	5	36	9-1981	1	1	8-2006	4		1	1		2	4 7 9	0	0	0	1	0	0	1	0	1	0	0	0		7	1	1	7	7	1	7	7	7	7	7	7	7	7	7	7	7	7	7	7		0
ID-264	4-2018	5	33	4-1984	0	1	7-2017	1		1	1		1	7 9	0	0	0	0	0	0	1	0	1	0	0	0		7	7	7	7	7	7	7	7	7	7	7	7	7	7	7	7	7	7	7	7		0
ID-241	5-2018	5	22	4-1996	1	1	6-2017	1		1	1		1	4 6 7 9	0	0	0	1	0	1	1	0	1	0	0	0		7	1	7	7	7	7	7	7	7	7	7	7	7	7	7	7	7	7	7	7		0
ID-070	2-2018	5	25	1-1992	1	2				1	1		1	4 6 7 9	0	0	0	1	0	1	1	0	1	0	0	0		7	7	7	7	7	7	7	7	7	7	7	7	7	7	7	7	7	7	7	7		0
ID-080	1-2018	5	47	11-1970	0	2				1	1		1	4 9	0	0	0	1	0	0	0	0	1	0	0	0		7	7	7	7	7	7	7	7	7	7	7	7	7	7	7	7	7	7	7	7		0
ID-092	1-2018	5	28	5-1989	0	2				1	1		1	4	0	0	0	1	0	0	0	0	0	0	0	0		7	7	7	7	7	7	7	7	7	7	7	7	7	7	7	7	7	7	7	7		0
ID-184	1-2018	5	56	1-1961	1	2				1	1		1	7 9	0	0	0	0	0	0	1	0	1	0	0	0		7	7	7	7	7	7	7	7	7	7	7	7	7	7	7	7	7	7	7	7		0
ID-099	1-2018	5	25	6-1992	1	2				1	1		1	4 7 9	0	0	0	1	0	0	1	0	1	0	0	0		7	7	7	7	7	7	7	7	7	7	7	7	7	7	7	7	7	7	7	7		0
ID-136	1-2018	5	46	1-1972	0	2				1	1		1	4 8 9	0	0	0	1	0	0	0	1	1	0	0	0		7	7	7	7	7	7	7	7	7	7	7	7	7	7	7	7	7	7	7	7		1
ID-137	4-2018	5	37	12-1980	0	2				1	1		1	4 7 9	0	0	0	1	0	0	1	0	1	0	0	0		7	7	7	7	7	7	7	7	7	7	7	7	7	7	7	7	7	7	7	7		0
ID-139	1-2018	5	29	6-2018	1	2				1	1		1	4 9	0	0	0	1	0	0	0	0	1	0	0	0		7	7	7	7	7	7	7	7	7	7	7	7	7	7	7	7	7	7	7	7		0
ID-153	3-2018	5	21	11-1995	1	2				1	1		1	6 9	0	0	0	0	0	1	0	0	1	0	0	0		7	7	7	1	7	1	7	7	1	7	7	7	7	7	7	7	7	7	7	7		0
ID-154	3-2018	5	47	7-1970	0	2				1	1		1	4 9	0	0	0	1	0	0	0	0	1	0	0	0		7	7	7	7	7	7	7	7	7	7	7	7	7	7	7	7	7	7	7	7		0
ID-113	2-2018	5	38	1-1979	1	2				1	1		1	4 9	0	0	0	1	0	0	0	0	1	0	0	0		7	7	7	7	7	7	7	7	7	7	7	7	7	7	7	7	7	7	7	7		0
ID-167	1-2018	5	45	1-1972	0	2				1	1		1	4 6 7 9	0	0	0	1	0	1	1	0	1	0	0	0		7	7	7	7	7	7	7	7	7	7	7	7	7	7	7	7	7	7	7	7		0
ID-172	3-2018	5	27	12-1989	0	2				1	1		1	5 6 9	0	0	0	0	1	1	0	0	1	0	0	0		7	7	7	7	7	7	7	7	7	7	7	7	7	7	7	7	7	7	7	7		0
ID-176	2-2018	5	25	9-1993	0	2				1	1		2	6 9	0	0	0	0	0	1	0	0	1	0	0	0		7	7	7	7	7	7	7	7	7	7	7	7	7	7	7	7	7	7	7	7		0
ID-177	4-2018	5	70	1-1947	1	2				1	1		1	5 6 9	0	0	0	0	1	1	0	0	1	0	0	0		7	7	7	7	7	7	7	7	7	7	7	7	7	7	7	7	7	7	7	7		0
ID-178	1-2018	5	27	2-1990	0	2				1	1		1	4 6 7	0	0	0	1	0	1	1	0	0	0	0	0		7	7	7	7	7	7	7	7	7	7	7	7	7	7	7	7	7	7	7	7		1
ID-183	1-2018	5	30	1-1987	1	2				1	1		2	4 6 7	0	0	0	1	0	1	1	0	0	0	0	0		7	7	7	7	7	7	7	7	7	7	7	7	7	7	7	7	7	7	7	7		0
ID-255	5-2018	5	38	1-1980	0	1	8-2017	1		1	1		1	2 4	0	1	0	1	0	0	0	0	0	0	0	0		7	1	7	7	7	7	7	7	7	7	7	7	7	7	7	7	7	7	7	7		1
ID-258	5-2018	5	40	1-1978	1	2				1	1		1	4 9	0	0	0	1	0	0	0	0	1	0	0	0		7	7	7	7	7	7	7	7	7	7	7	7	7	7	7	7	7	7	7	7		0
ID-256	4-2018	5	29	6-1988	0	2				1	1		1	4 9	0	0	0	1	0	0	0	0	1	0	0	0		7	7	7	7	7	7	7	7	7	7	7	7	7	7	7	7	7	7	7	7		0
ID-259	4-2018	5	51	12-1965	0	2				1	1		1	4 9	0	0	0	1	0	0	0	0	1	0	0	0		7	7	7	7	7	7	7	7	7	7	7	7	7	7	7	7	7	7	7	7		0
ID-076	2-2018	6	37	1-1981	0	2				1	1		2	1 4	1	0	0	1	0	0	0	0	0	0	0	0		4	4	7	7	7	7	7	7	7	7	7	7	7	7	2	7	7	1	7	7		1
ID-071	2-2018	6	38	11-1979	0	2				1	1		1	4	0	0	0	1	0	0	0	0	0	0	0	0		7	1	7	7	7	7	7	7	7	7	7	7	7	7	7	7	7	7	7	7		0
ID-228	2-2018	6	49	10-1972	1	1	8-2017	1		1	1		1	12	0	0	0	0	0	0	0	0	0	0	0	1		7	7	7	7	7	7	7	7	7	7	7	7	7	7	7	7	7	7	7	7		0
ID-049	2-2018	6	47	5-1964	1	2				1	1		1	1 2 3 4 5 6 7 8 9 10	1	1	1	1	1	1	1	1	1	1	0	0		7	7	7	7	7	7	7	7	7	2	7	7	7	7	7	7	7	7	7	7		0
ID-050	3-2018	6	33	6-1985	0	2				1	1		1	12	0	0	0	0	0	0	0	0	0	0	0	1		7	7	7	1	7	7	3	7	1	7	7	7	7	7	7	7	7	7	1	7		0
ID-123	3-2018	6	24	3-1994	1	2				1	1		1	4	0	0	0	1	0	0	0	0	0	0	0	0		7	7	7	7	7	7	7	7	7	7	7	7	7	7	7	7	7	7	7	7		0
ID-048	3-2018	6	45	1-1973	0	2				1	1		1	12	0	0	0	0	0	0	0	0	0	0	0	1		7	1	7	7	7	7	7	7	7	7	7	7	7	7	7	7	7	1	7	7		0
ID-046	2-2018	6	44	8-1974	0	2				1	1		3	4	0	0	0	1	0	0	0	0	0	0	0	0		3	5	7	7	1	7	7	7	3	7	7	7	7	7	7	7	7	7	7	7		0
ID-052	2-2018	6	49	6-1969	0	2				1	1		2	4	0	0	0	1	0	0	0	0	0	0	0	0		7	7	7	7	7	7	7	7	7	7	7	7	7	7	7	7	7	7	1	7		0
ID-075	2-2018	6	43	1-1975	0	2				1	1		3	4 7	0	0	0	1	0	0	1	0	0	0	0	0		7	7	7	7	7	7	7	7	7	7	7	7	7	7	7	7	7	7	7	7		1
ID-125	2-2018	6	46	7-1972	1	2				1	1		1	12	0	0	0	0	0	0	0	0	0	0	0	1		7	2	7	7	7	7	7	7	7	7	7	7	7	7	7	7	7	2	1	7		0
ID-074	3-2018	6	33	1-1985	1	2				1	1		3	4	0	0	0	1	0	0	0	0	0	0	0	0		7	7	7	7	7	7	7	7	7	7	7	7	7	7	7	7	7	7	7	7		1
ID-045	2-2018	6	29	5-1988	0	2				1	1		1	12	0	0	0	0	0	0	0	0	0	0	0	1		7	7	1	7	7	7	7	7	7	7	7	7	7	7	7	7	7	7	7	7		0
ID-051	2-2018	6	25	8-1993	1	2				1	1		2	3 4	0	0	1	1	0	0	0	0	0	0	0	0		7	7	7	7	7	7	7	7	7	7	7	7	7	7	7	7	7	3	4	7		0
ID-124	3-2018	6	31	8-1986	0	2				1	1		1	4	0	0	0	1	0	0	0	0	0	0	0	0		7	1	7	7	7	7	7	7	7	7	7	7	7	7	7	7	7	7	7	7		0
ID-122	2-2018	6	38	1-1979	0	2				1	1		1	12	0	0	0	0	0	0	0	0	0	0	0	1		7	7	7	7	7	7	7	7	7	7	7	7	7	7	7	7	7	7	7	7		0
ID-072	3-2018	6	40	10-1977	1	2				1	1		3	1 2 3 4 5 6 7 8 9 10	1	1	1	1	1	1	1	1	1	1	0	0		1	7	7	2	1	7	7	7	7	7	7	3	7	2	7	7	2	7	7	7		0
[truncated: 39 more columns]
