# Supplementary material for: High acceptability and viral suppression of patients on Dolutegravir-based first-line regimens in pilot sites in Uganda: A mixed-methods prospective cohort study
Source: PLoS One. 2020 May 27;15(5):e0232419. doi: 10.1371/journal.pone.0232419 (PMC7252626; doi:10.1371/journal.pone.0232419)
Supplement: S1 Data — (ZIP) [file pone.0232419.s001.zip › Health Record Form Baseline_FINAL_2.xlsx]

## Sheet: Sheet1
hrb_id2	hrb_a1	hrb_a2	hr_a3	hrb_a4	hrb_a5	hrb_b1	hrb_b1a	hrb_b1other	hrb_b1b	hrb_b1c	hrb_b1c1	hrb_b1c2	hrb_b2	hrb_b3	hrb_b3other	hrb_c1	hrb_c1_0	hrb_c1_1	hrb_c1_2	hrb_c1_3	hrb_c1_4	hrb_c1_5	hrb_c1_6	hrb_c1_7	hrb_c1_8	hrb_c1_9	hrb_c1_10	hrb_c1_11	hrb_c1_12	hrb_c1_13	hrb_c1_14	hrb_c1_15	hrb_c1_16	hrb_c1_17	hrb_c1_18	hrb_c2a	hrb_c2b	hrb_c3a	hrb_c3b	hrb_c4a	hrb_c4b	hrb_c5a	hrb_c5b	hrb_c6a	hrb_c6b	hrb_c7a	hrb_c7b	hrb_c8a	hrb_c8b
7-2017	1	ID-001	6-1956	60	1	1	3		107	0			7-2017	7	CBV-DTG	15	0	0	0	0	0	0	0	0	0	0	0	0	0	0	0	1	0	0	0
7-2017	1	ID-002	5-2017	17	0	2							7-2017	1
7-2017	1	ID-003	8-1996	21	1	2							7-2017	1
7-2017	1	ID-004	8-1979	37	1	1	1		1	0			7-2017	1		0	1	0	0	0	0	0	0	0	0	0	0	0	0	0	0	0	0	0	0
7-2017	4	ID-005	5-2017	57	1	1	2		1.5	0			7-2017	1		13	0	0	0	0	0	0	0	0	0	0	0	0	0	1	0	0	0	0	0
7-2017	4	ID-006	5-1984	33	1	2							7-2017	1
7-2017	4	ID-007	1-1989	28	1	2							7-2017	1
7-2017	4	ID-008	4-1977	40	0	2							7-2017	1
7-2017	4	ID-009	2-1994	23	0	1	1		2	0			7-2017	1		0 3 5	1	0	0	1	0	1	0	0	0	0	0	0	0	0	0	0	0	0	0					7-2017	2			7-2017	2
7-2017	4	ID-010	4-1993	24	1	1	1		1	0			7-2017	1		0 4 6	1	0	0	0	1	0	1	0	0	0	0	0	0	0	0	0	0	0	0							7-2017	2			7-2017	1
7-2017	3	ID-011	1-1984	33	0	2							7-2017	1
7-2017	3	ID-012	4-1992	25	1	2							7-2017	1
7-2017	3	ID-013	6-1984	33	1	2							7-2017	1
7-2017	4	ID-014	10-1986	31	1	2							7-2017	1
7-2017	1	ID-015	1-1985	32	1	2							7-2017	1
7-2017	1	ID-016	4-1972	45	1	2							7-2017	1
7-2017	1	ID-017	11-1991	22	1	2							7-2017	1
7-2017	1	ID-018	8-1997	20	0	2							7-2017	1
7-2017	1	ID-019	12-1997	20	1	2							7-2017	1
7-2017	1	ID-020	1-1991	26	0	2							7-2017	1
7-2017	4	ID-021	2-1980	37	0	2							7-2017	1
7-2017	4	ID-022	10-1980	36	1	1	3		1.25	0			7-2017	1		6 15 17	0	0	0	0	0	0	1	0	0	0	0	0	0	0	0	1	0	1	0											7-2017	0
7-2017	3	ID-023	11-1993	24	1	2							7-2017	1
7-2017	3	ID-024	4-1993	24	1	2							7-2017	1
7-2017	4	ID-025	5-1977	38	1	1	1		0.5	0			7-2017	1		1 10 11 15	0	1	0	0	0	0	0	0	0	0	1	1	0	0	0	1	0	0	0	2017-07-24	0
7-2017	2	ID-026	12-1985	32	0	2							7-2017	1
7-2017	2	ID-027	3-1976	41	1	2							8-2017	1
7-2017	2	ID-028	10-1978	39	1	1	1		2	0			7-2017	1		1 2 6 8	0	1	1	0	0	0	1	0	1	0	0	0	0	0	0	0	0	0	0	2017-07-20	2	2017-07-20	2							7-2017	2
7-2017	2	ID-029	6-1993	26	1	2							7-2017	1
7-2017	2	ID-030	9-1977	40	1	2							7-2017	1
7-2017	1	ID-031	5-1959	58	1	2							7-2017	1
7-2017	2	ID-032	12-2017	33	1	2							7-2017	1
7-2017	2	ID-033	12-1977	40	0	2							7-2017	1
8-2017	1	ID-034	6-1987	30	1	2							8-2017	1
8-2017	1	ID-035	12-1970	48	1	2							8-2017	1
8-2017	3	ID-036	11-1978	39	1	2							8-2017	1
8-2017	3	ID-037	11-1984	32	1	1	1		2.5	0			8-2017	1		0 15	1	0	0	0	0	0	0	0	0	0	0	0	0	0	0	1	0	0	0
8-2017	3	ID-038	8-1996	21	0	2							8-2017	1
8-2017	3	ID-039	6-1976	36	0	1	1		21	0			8-2017	1		18	0	0	0	0	0	0	0	0	0	0	0	0	0	0	0	0	0	0	1
8-2017	3	ID-040	12-1968	52	1	2							8-2017	1
8-2017	3	ID-041	12-1962	54	0	2							8-2017	1
8-2017	3	ID-042	2-1974	41	1	2							8-2017	1
8-2017	2	ID-043	9-1998	19	1	2							8-2017	1
8-2017	1	ID-044	1-1987	30	1	2							8-2017	1
8-2017	6	ID-045	5-1988	29	0	2							8-2017	1
8-2017	6	ID-046	8-1974	43	0	2							8-2017	1
8-2017	6	ID-047	11-1979	38	0	2							8-2017	1
8-2017	6	ID-048	1-1973	44	0	2							8-2017	1
8-2017	6	ID-049	5-1970	47	1	2							8-2017	1
8-2017	6	ID-050	6-1985	32	0	2							8-2017	1
8-2017	6	ID-051	8-1993	24	1	2							8-2017	1
8-2017	6	ID-052	6-1969	48	0	2							8-2017	1
8-2017	4	ID-053	7-1984	30	0	2							8-2017	1
8-2017	3	ID-054	12-1987	30	0	2							8-2017	1
8-2017	3	ID-055	8-1972	48	1	2							8-2017	1
8-2017	3	ID-056	1-1979	39	0	2							8-2017	1
8-2017	2	ID-057	6-1980	37	1	2							8-2017	1
8-2017	2	ID-058	6-2017	24	0	2							8-2017	1
8-2017	2	ID-059	5-2017	31	1	2							8-2017	1
8-2017	4	ID-060	12-1979	37	0	2							8-2017	1
8-2017	4	ID-061	6-2017	24	1	2							8-2017	1
8-2017	4	ID-062	6-1986	31	1	2							8-2017	1
8-2017	4	ID-063	1-1971	46	1	1	1		215	0			8-2017	1		0	1	0	0	0	0	0	0	0	0	0	0	0	0	0	0	0	0	0	0
8-2017	4	ID-064	10-1965	52	1	2							8-2017	1
8-2017	2	ID-065	1-1983	34	0	1	1		31	0			8-2017	1		0 18	1	0	0	0	0	0	0	0	0	0	0	0	0	0	0	0	0	0	1
8-2017	2	ID-066	6-1991	26	0	2							8-2017	1
8-2017	2	ID-067	10-1985	32	0	2							8-2017	1
8-2017	5	ID-068	6-1975	42	0	1	1		43	0			8-2017	1		1 9 10	0	1	0	0	0	0	0	0	0	1	1	0	0	0	0	0	0	0	0	2017-08-03	1
8-2017	4	ID-069	6-1987	38	0	2							8-2017	1
8-2017	5	ID-070	1-1992	25	1	2							8-2017	1
8-2017	6	ID-071	11-1979	37	0	2							8-2017	1
8-2017	6	ID-072	10-1977	40	1	2							8-2017	1
8-2017	6	ID-073	8-1983	33	1	2							8-2017	1
8-2017	6	ID-074	1-1985	32	1	2							8-2017	1
8-2017	6	ID-075	1-1975	42	0	2							8-2017	1
8-2017	6	ID-076	2-1980	37	0	2							8-2017	1
8-2017	6	ID-077	11-1949	68	0	2							8-2017	1
8-2017	1	ID-078	1-1991	26	0	2							8-2017	1
8-2017	1	ID-079	1-1977	40	0	2							8-2017	1
8-2017	5	ID-080	11-1970	47	0	2							8-2017	1
8-2017	2	ID-081	1-1988	29	1	2							8-2017	1
8-2017	1	ID-082	8-1988	29	0	2							8-2017	1
8-2017	1	ID-083	1-1985	31	1	2							8-2017	1
8-2017	1	ID-084	1-1972	45	0	1	4		57	0			8-2017	2		0	1	0	0	0	0	0	0	0	0	0	0	0	0	0	0	0	0	0	0
8-2017	1	ID-085	5-1949	68	0	1	1		42	0			8-2017	1		1	0	1	0	0	0	0	0	0	0	0	0	0	0	0	0	0	0	0	0	2017-08-07	1
8-2017	5	ID-086	2-1987	30	1	1	1		4	0			8-2017	1		2	0	0	1	0	0	0	0	0	0	0	0	0	0	0	0	0	0	0	0			2017-07-13	1
8-2017	3	ID-087	11-1978	38	0	2							8-2017	1
8-2017	4	ID-088	1-1990	18	1	1	3		128	0			8-2017	2		0 2 4	1	0	1	0	1	0	0	0	0	0	0	0	0	0	0	0	0	0	0			2016-02-15	1			2-2016	1
8-2017	3	ID-089	7-1982	35	0	1	1		20	4	Bedaquiline for MDR TB		8-2017	1		0	1	0	0	0	0	0	0	0	0	0	0	0	0	0	0	0	0	0	0
8-2017	4	ID-090	12-1989	28	1	1	2		1.5	0			8-2017	1		9	0	0	0	0	0	0	0	0	0	1	0	0	0	0	0	0	0	0	0
8-2017	2	ID-091	5-1986	31	1	2							8-2017	1
8-2017	5	ID-092	5-1989	28	0	2							8-2017	1
8-2017	2	ID-093	9-2002	15	1	2							12-2017	1
8-2017	2	ID-094	12-1975	42	0	2							8-2017	1
8-2017	2	ID-095	10-1972	45	1	2							8-2017	1
8-2017	2	ID-096	2-1983	34	1	2							8-2017	1
8-2017	2	ID-097	12-1987	30	0	1	1		2	0			8-2017	1		1 4 8	0	1	0	0	1	0	0	0	1	0	0	0	0	0	0	0	0	0	0	2017-07-20	2					7-2017	2
8-2017	5	ID-098	6-1992	25	1	2							8-2017	1
8-2017	5	ID-099	5-1992	25	1	2							8-2017	1
8-2017	4	ID-100	11-1984	33	0	2							8-2017	1
8-2017	1	ID-101	10-1974	43	0	1	1		7	0			8-2017	1		0	1	0	0	0	0	0	0	0	0	0	0	0	0	0	0	0	0	0	0
8-2017	1	ID-102	1-1962	55	0	2							8-2017	1
8-2017	5	ID-103	6-1993	24	0	2							8-2017	1
8-2017	3	ID-104	1-1972	45	0	1	1		7	4	Psychosis		8-2017	1		0	1	0	0	0	0	0	0	0	0	0	0	0	0	0	0	0	0	0	0
8-2017	3	ID-105	10-1986	31	0	2							8-2017	1
8-2017	3	ID-106	6-1968	50	1	1	1		1.5	0			8-2017	1		4 9	0	0	0	0	1	0	0	0	0	1	0	0	0	0	0	0	0	0	0							6-2017	1
8-2017	3	ID-107	5-1980	31	0	2							8-2017	1
8-2017	3	ID-108	11-1986	31	1	2							8-2017	1
8-2017	4	ID-109	7-2017	45	0	2							8-2017	1
8-2017	4	ID-110	4-1989	28	0	2							8-2017	1
8-2017	2	ID-111	8-1992	25	1	2							8-2017	1
8-2017	2	ID-112	12-1967	50	1	2							8-2017	1
8-2017	5	ID-113	1-1979	38	1	2							8-2017	1
8-2017	2	ID-114	7-2017	27	0	1	1		1	0			8-2017	1		1 8 9	0	1	0	0	0	0	0	0	1	1	0	0	0	0	0	0	0	0	0	2016-09-12	2
8-2017	2	ID-115	10-2017	35	0	2							8-2017	1
8-2017	2	ID-116	1-1982	35	0	2							8-2017	1
8-2017	2	ID-117	7-2017	27	1	2							8-2017	1
8-2017	2	ID-118	6-2017	51	0	2							8-2017	1
8-2017	2	ID-119	7-2017	49	0	2							8-2017	1
8-2017	5	ID-120	2-1986	31	1	1	1		40	0			8-2017	1		3	0	0	0	1	0	0	0	0	0	0	0	0	0	0	0	0	0	0	0					8-2017	2
8-2017	6	ID-121	11-1955	65	1	2							8-2017	1
8-2017	6	ID-122	1-1979	38	0	2							8-2017	1
8-2017	6	ID-123	3-1994	23	1	2							8-2017	1
8-2017	6	ID-124	8-1986	31	0	2							8-2017	1
8-2017	6	ID-125	7-1972	45	1	2							8-2017	1
8-2017	6	ID-126	9-1975	42	1	2							8-2017	1
8-2017	4	ID-127	12-1986	32	0	2							8-2017	1
8-2017	4	ID-128	3-1981	35	1	1	1		2	0			8-2017	1		1	0	1	0	0	0	0	0	0	0	0	0	0	0	0	0	0	0	0	0	2017-08-09	1
8-2017	4	ID-129	6-1984	34	1	1	7	AZT/3TC/EFV	2	0			8-2017	2		1 10 11 15 18	0	1	0	0	0	0	0	0	0	0	1	1	0	0	0	1	0	0	1	2017-06-14	2
8-2017	2	ID-130	12-1997	20	1	2							8-2017	1
8-2017	5	ID-131	1-1986	31	0	2							8-2017	1
8-2017	3	ID-132	6-1966	50	0	2							8-2017	1
8-2017	2	ID-133	8-1974	43	0	1	1		1.5	0			8-2017	1		5	0	0	0	0	0	1	0	0	0	0	0	0	0	0	0	0	0	0	0									6-2017	0
8-2017	2	ID-134	3-1979	38	0	2							9-2017	1
8-2017	2	ID-135	11-1985	32	0	1	1		35	0			8-2017	1		18	0	0	0	0	0	0	0	0	0	0	0	0	0	0	0	0	0	0	1
8-2017	5	ID-136	1-1972	45	0	2							8-2017	1
8-2017	5	ID-137	12-1980	36	0	2							8-2017	1
8-2017	1	ID-138	1-2017	27	0	2							8-2017	1
8-2017	5	ID-139	1-1989	28	1	2							8-2017	1
8-2017	5	ID-140	6-1977	41	0	1	1		26	0			8-2017	1		18	0	0	0	0	0	0	0	0	0	0	0	0	0	0	0	0	0	0	1
8-2017	5	ID-141	11-1966	50	0	1	1		48	0			8-2017	1		4 5	0	0	0	0	1	1	0	0	0	0	0	0	0	0	0	0	0	0	0							2-2017	3	2-2017	3
8-2017	3	ID-142	11-1982	35	0	2							8-2017	1
8-2017	3	ID-143	10-1976	41	0	2							8-2017	1
8-2017	3	ID-144	1-1992	25	1	2							8-2017	1
8-2017	3	ID-145	5-1984	33	0	2							8-2017	1
8-2017	2	ID-146	5-2017	27	1	2							10-2017	1
8-2017	2	ID-147	1-1981	36	1	2							8-2017	1
8-2017	2	ID-148	6-1993	24	1	2							8-2017	1
8-2017	2	ID-149	12-1993	24	1	2							8-2017	1
8-2017	2	ID-150	8-1997	24	1	2							8-2017	1
8-2017	1	ID-151	12-1988	29	1	2							8-2017	1
8-2017	2	ID-152	8-1987	29	1	2							8-2017	1
8-2017	5	ID-153	11-1995	21	1	2							8-2017	1
8-2017	5	ID-154	7-1970	47	0	2							8-2017	1
8-2017	2	ID-155	6-1963	52	1	2							8-2017	1
8-2017	1	ID-156	5-1982	35	1	2							8-2017	1
8-2017	2	ID-157	1-1989	28	1	2							8-2017	1
8-2017	1	ID-158	1-1987	30	0	2							8-2017	1
8-2017	2	ID-159	9-1988	29	1	1	1		8	0			8-2017	1		1 8 17	0	1	0	0	0	0	0	0	1	0	0	0	0	0	0	0	0	1	0	2017-06-06	2
8-2017	4	ID-160	7-1979	37	1	1	1		7.5	0			8-2017	1		3 8	0	0	0	1	0	0	0	0	1	0	0	0	0	0	0	0	0	0	0					7-2017	1
8-2017	1	ID-161	12-1998	19	1	2							8-2017	1
8-2017	5	ID-162	1-1977	40	0	2							8-2017	1
8-2017	5	ID-163	6-1989	28	0	2							8-2017	1
8-2017	2	ID-164	6-1998	19	1	1	1		12	0			8-2017	1		1 5 6 7 8 10	0	1	0	0	0	1	1	1	1	0	1	0	0	0	0	0	0	0	0	2017-07-04	2							7-2017	2	7-2017	2	2017-07-04	2
8-2017	4	ID-165	12-1988	29	0	2							8-2017	1
8-2017	3	ID-166	11-1976	41	0	2							8-2017	1
8-2017	5	ID-167	1-1972	45	0	2							8-2017	1
8-2017	4	ID-168	12-1978	45	0	2							8-2017	1
8-2017	4	ID-169	2-1986	31	0	2							8-2017	1
8-2017	4	ID-170	11-1994	23	0	2							8-2017	1
8-2017	4	ID-171	10-1980	37	0	1	4		26	0			8-2017	2		0	1	0	0	0	0	0	0	0	0	0	0	0	0	0	0	0	0	0	0
8-2017	5	ID-172	12-1989	27	0	2							8-2017	1
8-2017	4	ID-173	10-1975	42	0	1	1		1	0			2-2018	1		5 11	0	0	0	0	0	1	0	0	0	0	0	1	0	0	0	0	0	0	0									8-2017	3
8-2017	5	ID-174	6-1980	37	0	1	1		40	0			8-2017	1		2 5 9 10	0	0	1	0	0	1	0	0	0	1	1	0	0	0	0	0	0	0	0			2017-08-18	0					8-2017	1
8-2017	5	ID-175	1-1974	43	1	1	7	ABC/3TC/NVP	109	0			8-2017	1		13 15	0	0	0	0	0	0	0	0	0	0	0	0	0	1	0	1	0	0	0
8-2017	5	ID-176	9-1993	24	0	2							8-2017	1
8-2017	5	ID-177	1-1947	70	1	2							8-2017	1
8-2017	5	ID-178	2-1990	27	0	2							8-2017	1
8-2017	2	ID-179	6-1989	28	0	1	1		2	0			8-2017	1		1 8 9	0	1	0	0	0	0	0	0	1	1	0	0	0	0	0	0	0	0	0	2017-07-24	2
8-2017	5	ID-180	2-1973	44	1	1	2		41	0			8-2017	1		11 15	0	0	0	0	0	0	0	0	0	0	0	1	0	0	0	1	0	0	0
8-2017	4	ID-181	6-1986	31	1	1	1		1.5	0			8-2017	1		0 6	1	0	0	0	0	0	1	0	0	0	0	0	0	0	0	0	0	0	0											8-2017	1
8-2017	5	ID-182	9-1998	19	1	2							8-2017	1
8-2017	5	ID-183	1-1987	30	1	2							8-2017	1
8-2017	5	ID-184	1-1961	56	1	2							8-2017	7	ABC/3TC/DTG
8-2017	4	ID-185	12-1989	27	1	2							8-2017	1
8-2017	4	ID-186	8-1996	21	1	2							8-2017	1
8-2017	4	ID-187	5-1994	23	1	2							8-2017	1
8-2017	1	ID-188	1-1953	64	1	1	1		33	0			8-2017	1		15	0	0	0	0	0	0	0	0	0	0	0	0	0	0	0	1	0	0	0
8-2017	3	ID-189	3-1975	42	0	2							8-2017	1
8-2017	3	ID-190	1-1969	48	0	2							8-2017	1
8-2017	4	ID-191	1-1988	29	1	2							2-2018	1
8-2017	4	ID-192	8-1981	37	0	2							8-2017	1
8-2017	4	ID-193	7-2017	37	0	2							8-2017	1
8-2017	2	ID-194	6-1973	44	0	1	1		2	0			8-2017	1		1 3 9	0	1	0	1	0	0	0	0	0	1	0	0	0	0	0	0	0	0	0	2017-07-26	2			7-2017	2
8-2017	2	ID-195	6-2017	14	1	1	1		26	0			8-2017	1		1 4 5 9	0	1	0	0	1	1	0	0	0	1	0	0	0	0	0	0	0	0	0	2017-06-29	2					7-2017	2	7-2017	2
8-2017	5	ID-196	7-1985	35	1	1	1		10	0			8-2017	1		1 2 4 6 8 9 10	0	1	1	0	1	0	1	0	1	1	1	0	0	0	0	0	0	0	0	2017-08-23	1	2017-08-23	1			8-2017	1			8-2017	1
8-2017	4	ID-197	6-1979	38	1	2							8-2017	1
8-2017	4	ID-198	5-1968	49	0	2							8-2017	1
8-2017	2	ID-199	7-1997	20	1	1	1		0.5	0			8-2017	1		4 5 9	0	0	0	0	1	1	0	0	0	1	0	0	0	0	0	0	0	0	0							6-2017	2	6-2017	3
8-2017	2	ID-200	1-2017	30	0	1	1		6	0			8-2017	1		1	0	1	0	0	0	0	0	0	0	0	0	0	0	0	0	0	0	0	0	2016-10-10	2
8-2017	2	ID-201	11-1983	34	0	1	1		12	0			8-2017	1		1 5 9	0	1	0	0	0	1	0	0	0	1	0	0	0	0	0	0	0	0	0	2017-07-20	2							7-2017	3
8-2017	3	ID-202	11-1965	53	0	2							7-2017	1
8-2017	2	ID-203	11-1981	36	1	1	7	AZT/3TC/EFV	92	0			8-2017	2		1 2 5	0	1	1	0	0	1	0	0	0	0	0	0	0	0	0	0	0	0	0	2017-03-04	1	2017-03-04	1					3-2017	1
8-2017	5	ID-204	6-1978	39	0	1	1		24	0			8-2017	1		0	1	0	0	0	0	0	0	0	0	0	0	0	0	0	0	0	0	0	0
8-2017	4	ID-205	11-1984	33	0	2							8-2017	1
8-2017	2	ID-206	10-2017	48	1	1	4		54	0			8-2017	1		1 5	0	1	0	0	0	1	0	0	0	0	0	0	0	0	0	0	0	0	0	2016-08-10	3							8-2017	3
8-2017	3	ID-207	11-1986	31	0	2							8-2017	1
8-2017	2	ID-208	1-1987	30	1	1	1		4	0			8-2017	1		9 15	0	0	0	0	0	0	0	0	0	1	0	0	0	0	0	1	0	0	0
8-2017	2	ID-209	6-1993	25	0	1	1		24	0			8-2017	1		4 9 17	0	0	0	0	1	0	0	0	0	1	0	0	0	0	0	0	0	1	0							10-2017	2
8-2017	3	ID-210	10-1978	39	1	2							8-2017	1
8-2017	4	ID-211	4-1969	48	1	2							8-2017	1
9-2017	1	ID-212	6-1984	33	1	1	1		48	0			9-2017	1		0	1	0	0	0	0	0	0	0	0	0	0	0	0	0	0	0	0	0	0
9-2017	3	ID-213	12-1971	46	1	2							8-2017	1
9-2017	1	ID-214	12-1989	28	1	2							9-2017	1
9-2017	1	ID-215	1-1986	31	0	2							9-2017	1
9-2017	1	ID-216	1-1988	29	1	2							9-2017	1
9-2017	2	ID-217	6-2017	27	0	1	1		16	0			9-2017	1		18	0	0	0	0	0	0	0	0	0	0	0	0	0	0	0	0	0	0	1
9-2017	1	ID-218	2-1993	24	1	2							9-2017	1
9-2017	2	ID-219	4-2002	15	1	1	1		35	0			9-2017	1		4 9	0	0	0	0	1	0	0	0	0	1	0	0	0	0	0	0	0	0	0							10-2016	2
9-2017	2	ID-220	3-2004	13	1	1	1		24	0			9-2017	1		4 6 9	0	0	0	0	1	0	1	0	0	1	0	0	0	0	0	0	0	0	0							6-2017	2			6-2017	2
9-2017	1	ID-221	1-1984	33	1	2							9-2017	1
9-2017	2	ID-222	6-2017	19	0	1	1		13	0			9-2017	1		4 10 13	0	0	0	0	1	0	0	0	0	0	1	0	0	1	0	0	0	0	0							1-2017	2
9-2017	1	ID-223	1-1987	30	1	1	1		17	0			9-2017	1		0	1	0	0	0	0	0	0	0	0	0	0	0	0	0	0	0	0	0	0
9-2017	5	ID-224	9-1981	36	1	1	3		132	0			9-2017	3		15	0	0	0	0	0	0	0	0	0	0	0	0	0	0	0	1	0	0	0
9-2017	2	ID-225	8-1980	37	0	1	1		28	0			9-2017	1		1 9 17	0	1	0	0	0	0	0	0	0	1	0	0	0	0	0	0	0	1	0	2017-04-29	2
9-2017	2	ID-226	9-1999	17	1	1	1		9	0			9-2017	1		1 4 9	0	1	0	0	1	0	0	0	0	1	0	0	0	0	0	0	0	0	0	2017-09-04	3					4-2017	2
9-2017	5	ID-227	9-1982	35	1	1	1		31	0			9-2017	1		6 15 17	0	0	0	0	0	0	1	0	0	0	0	0	0	0	0	1	0	1	0											6-2017	2
9-2017	6	ID-228	10-1972	46	1	1	1		1	0			9-2017	1		0 1 2 17	1	1	1	0	0	0	0	0	0	0	0	0	0	0	0	0	0	1	0	2017-09-04	2	2017-09-04	2
9-2017	1	ID-229	1-1997	20	1	2							9-2017	1
9-2017	3	ID-230	12-1995	19	1	2							9-2017	1
9-2017	1	ID-231	1-1968	49	0	2							9-2017	1
9-2017	4	ID-232	2-1965	52	0	2							9-2017	1
9-2017	4	ID-233	3-1968	49	0	1	7	AZT/3TC/EFV	92	0			9-2017	2		0	1	0	0	0	0	0	0	0	0	0	0	0	0	0	0	0	0	0	0
9-2017	2	ID-234	10-2017	70	0	1	1		0.5	0			9-2017	1		1 6 7 8 17	0	1	0	0	0	0	1	1	1	0	0	0	0	0	0	0	0	1	0	2017-09-24	2									9-2017	2	2017-09-24	2
9-2017	2	ID-235	6-1947	70	1	2							8-2017	1
9-2017	4	ID-236	7-1981	36	0	1	7	AZT/3TC/EFV	60	0			9-2017	2		0 1	1	1	0	0	0	0	0	0	0	0	0	0	0	0	0	0	0	0	0	2017-09-24	0
9-2017	5	ID-237	10-1969	48	0	1	1		21	0			9-2017	1		0	1	0	0	0	0	0	0	0	0	0	0	0	0	0	0	0	0	0	0
9-2017	2	ID-238	6-2017	34	0	1	1		1	0			9-2017	1		1 3 8 17	0	1	0	1	0	0	0	0	1	0	0	0	0	0	0	0	0	1	0	2016-10-12	2			10-2016	2
9-2017	3	ID-239	6-1970	47	0	1	1		4.5	0			9-2017	1		0	1	0	0	0	0	0	0	0	0	0	0	0	0	0	0	0	0	0	0
9-2017	2	ID-240	6-1984	33	1	1	1		43	0			9-2017	1		1 4 9	0	1	0	0	1	0	0	0	0	1	0	0	0	0	0	0	0	0	0	2017-09-28	1					9-2017	1
9-2017	5	ID-241	4-1996	21	1	1	1		3	0			11-2017	7	Missing	0 1	1	1	0	0	0	0	0	0	0	0	0	0	0	0	0	0	0	0	0	2017-11-28	1
9-2017	4	ID-242	6-2002	15	1	1	1		5.5	0			9-2017	1		0 1 6	1	1	0	0	0	0	1	0	0	0	0	0	0	0	0	0	0	0	0	2017-09-28	0									9-2017	1
10-2017	5	ID-243	4-2002	15	1	1	1		40	0			10-2017	1		0	1	0	0	0	0	0	0	0	0	0	0	0	0	0	0	0	0	0	0
10-2017	5	ID-244	1-1964	53	0	1	5		10	0			10-2017	1		9	0	0	0	0	0	0	0	0	0	1	0	0	0	0	0	0	0	0	0
10-2017	5	ID-245	5-1973	44	1	1	1		47	0			11-2017	7	Missing	6	0	0	0	0	0	0	1	0	0	0	0	0	0	0	0	0	0	0	0											11-2017	1
10-2017	2	ID-246	11-1983	33	1	1	1		2	0			10-2017	1		10 15	0	0	0	0	0	0	0	0	0	0	1	0	0	0	0	1	0	0	0
10-2017	2	ID-247	10-1999	18	1	1	1		3	0			10-2017	1		1 6 7 9 17	0	1	0	0	0	0	1	1	0	1	0	0	0	0	0	0	0	1	0	2017-08-03	2									8-2017	2	2017-08-03	2
10-2017	2	ID-248	1-1966	51	1	1	1		31	0			10-2017	1		5 6 9	0	0	0	0	0	1	1	0	0	1	0	0	0	0	0	0	0	0	0									4-2017	2	4-2017	2
10-2017	5	ID-249	7-1962	55	0	1	4		115	0			10-2017	3		0 1 9	1	1	0	0	0	0	0	0	0	1	0	0	0	0	0	0	0	0	0	2017-10-03	1
10-2017	5	ID-250	3-1962	55	1	1	4		130	0			10-2017	3		1 4 5 9	0	1	0	0	1	1	0	0	0	1	0	0	0	0	0	0	0	0	0	2017-10-03	1					10-2017	1	10-2017	1
10-2017	5	ID-251	12-1966	55	1	1	4		90	0			10-2017	3		1 9	0	1	0	0	0	0	0	0	0	1	0	0	0	0	0	0	0	0	0	2017-10-03	1
10-2017	5	ID-252	6-1969	58	1	1	3		114	1			10-2017	2		0	1	0	0	0	0	0	0	0	0	0	0	0	0	0	0	0	0	0	0
10-2017	2	ID-253	6-1992	45	1	1	1		2	0			10-2017	1		5	0	0	0	0	0	1	0	0	0	0	0	0	0	0	0	0	0	0	0									9-2017	2
10-2017	2	ID-254	5-1992	25	0	1	1		3	0			10-2017	1		3 6 9 17	0	0	0	1	0	0	1	0	0	1	0	0	0	0	0	0	0	1	0					9-2017	2					9-2017	2
10-2017	5	ID-255	1-1980	37	0	1	1		1	0			10-2017	1		0 1	1	1	0	0	0	0	0	0	0	0	0	0	0	0	0	0	0	0	0	2017-10-04	1
10-2017	5	ID-256	6-1988	29	0	2							10-2017	1
10-2017	5	ID-257	1-1964	53	1	1	1		79	0			10-2017	1		5 9	0	0	0	0	0	1	0	0	0	1	0	0	0	0	0	0	0	0	0									10-2017	2
10-2017	5	ID-258	1-1978	38	1	2							10-2017	1
10-2017	5	ID-259	12-1965	51	0	2							10-2017	1
10-2017	3	ID-260	10-1972	45	0	1	1		9.5	5		Gynaecomastia	10-2017	1		0	1	0	0	0	0	0	0	0	0	0	0	0	0	0	0	0	0	0	0
10-2017	4	ID-261	9-1986	31	1	1	1		1.5	0			10-2017	1		4 9	0	0	0	0	1	0	0	0	0	1	0	0	0	0	0	0	0	0	0							10-2017	1
10-2017	5	ID-262	12-1983	33	1	1	4		68	0			10-2017	2		0	1	0	0	0	0	0	0	0	0	0	0	0	0	0	0	0	0	0	0
10-2017	5	ID-263	6-1973	44	1	1	1		48	0			10-2017	1		1 5 9 17	0	1	0	0	0	1	0	0	0	1	0	0	0	0	0	0	0	1	0	2017-10-05	1							10-2017	1
10-2017	5	ID-264	12-1984	32	0	1	1		22	0			10-2017	1		18	0	0	0	0	0	0	0	0	0	0	0	0	0	0	0	0	0	0	1
10-2017	5	ID-265	8-1964	54	0	1	1		39	0			10-2017	1		0	1	0	0	0	0	0	0	0	0	0	0	0	0	0	0	0	0	0	0
10-2017	5	ID-266	5-1975	42	1	1	1		50	0			10-2017	1		0	1	0	0	0	0	0	0	0	0	0	0	0	0	0	0	0	0	0	0
10-2017	1	ID-267	10-2017	33	0	1	1		13	0			10-2017	1		0	1	0	0	0	0	0	0	0	0	0	0	0	0	0	0	0	0	0	0
10-2017	5	ID-268	1-1978	39	1	1	1		8	0			10-2017	1		0	1	0	0	0	0	0	0	0	0	0	0	0	0	0	0	0	0	0	0
10-2017	1	ID-269	1-1984	33	1	2							10-2017	1
10-2017	5	ID-270	11-1958	59	0	1	3		95	0			10-2017	1		5	0	0	0	0	0	1	0	0	0	0	0	0	0	0	0	0	0	0	0									5-2016	2
10-2017	3	ID-271	2-1991	27	0	2							10-2017	1
10-2017	3	ID-272	10-1986	31	0	1	1		2.5	0			10-2017	1		0	1	0	0	0	0	0	0	0	0	0	0	0	0	0	0	0	0	0	0
10-2017	3	ID-273	11-1993	24	1	1	1		10	0			10-2017	1		2	0	0	1	0	0	0	0	0	0	0	0	0	0	0	0	0	0	0	0			2016-03-28	1
10-2017	3	ID-274	4-1987	30	0	1	1		2.5	0			10-2017	1		15	0	0	0	0	0	0	0	0	0	0	0	0	0	0	0	1	0	0	0
10-2017	3	ID-275	12-1997	20	1	1	1		0.5	0			10-2017	1		4 9	0	0	0	0	1	0	0	0	0	1	0	0	0	0	0	0	0	0	0							10-2017	1
10-2017	3	ID-276	1-1965	52	1	2							10-2017	1
10-2017	3	ID-277	6-1981	37	0	1	1		10	0			10-2017	1		0 4	1	0	0	0	1	0	0	0	0	0	0	0	0	0	0	0	0	0	0							10-2017	2
10-2017	4	ID-278	6-1987	30	1	1	1		69	0			10-2017	1		6	0	0	0	0	0	0	1	0	0	0	0	0	0	0	0	0	0	0	0											10-2017	0
10-2017	4	ID-279	7-1962	55	1	1	3		127	0			10-2017	2		0 6	1	0	0	0	0	0	1	0	0	0	0	0	0	0	0	0	0	0	0											11-2017	0
10-2017	3	ID-280	9-1966	51	1	1	1		5.5	0			10-2017	1		0	1	0	0	0	0	0	0	0	0	0	0	0	0	0	0	0	0	0	0
10-2017	3	ID-281	5-1972	45	1	1	1		9.5	0			10-2017	1		0 1 4	1	1	0	0	1	0	0	0	0	0	0	0	0	0	0	0	0	0	0	2017-10-12	2					10-2017	2
10-2017	3	ID-282	2-1987	30	1	2							10-2017	1
10-2017	3	ID-283	4-1975	43	0	1	4		46	0			10-2017	2		0	1	0	0	0	0	0	0	0	0	0	0	0	0	0	0	0	0	0	0
10-2017	3	ID-284	2-1997	20	1	1	1		12.5	0			10-2017	1		0	1	0	0	0	0	0	0	0	0	0	0	0	0	0	0	0	0	0	0
10-2017	3	ID-285	10-1962	55	1	1	1		3.5	0			10-2017	1		2 4	0	0	1	0	1	0	0	0	0	0	0	0	0	0	0	0	0	0	0			2017-10-12	2			10-2017	2
10-2017	3	ID-286	6-1989	28	1	1	1		38	0			10-2017	1		4 10	0	0	0	0	1	0	0	0	0	0	1	0	0	0	0	0	0	0	0							10-2017	2
10-2017	3	ID-287	2-1990	27	1	1	1		4.5	0			10-2017	1		0	1	0	0	0	0	0	0	0	0	0	0	0	0	0	0	0	0	0	0
10-2017	1	ID-288	4-1986	31	1	1	1		63	0			10-2017	1		0 1	1	1	0	0	0	0	0	0	0	0	0	0	0	0	0	0	0	0	0	2013-10-25	2
10-2017	3	ID-289	6-1987	30	0	2							10-2017	1
10-2017	5	ID-290	1-1995	22	1	1	1		0.5	0			10-2017	1		1 2 9	0	1	1	0	0	0	0	0	0	1	0	0	0	0	0	0	0	0	0	2017-10-03	2	2017-10-03	2
10-2017	5	ID-291	1-1962	55	1	1	1		40	0			10-2017	1		1 2 3 5	0	1	1	1	0	1	0	0	0	0	0	0	0	0	0	0	0	0	0	2017-10-16	1	2017-10-16	1	10-2017	1			10-2017	2
10-2017	5	ID-292	6-1981	36	0	1	1		16	0			10-2017	1		0	1	0	0	0	0	0	0	0	0	0	0	0	0	0	0	0	0	0	0
10-2017	3	ID-293	2-1994	23	1	1	1		21	0			10-2017	1		0 1 4	1	1	0	0	1	0	0	0	0	0	0	0	0	0	0	0	0	0	0	2017-10-16	1					10-2017	1
10-2017	3	ID-294	6-1976	41	1	1	1		5.5	0			10-2017	1		0 4 10 15	1	0	0	0	1	0	0	0	0	0	1	0	0	0	0	1	0	0	0							10-2017	2
10-2017	3	ID-295	7-1970	47	1	1	1		7	5		Explanation missing	10-2017	1		1 3 4	0	1	0	1	1	0	0	0	0	0	0	0	0	0	0	0	0	0	0	2017-10-16	1			10-2017	1	10-2017	2
10-2017	3	ID-296	9-1982	35	0	1	1		12.5	0			10-2017	1		0	1	0	0	0	0	0	0	0	0	0	0	0	0	0	0	0	0	0	0
10-2017	3	ID-297	9-1963	54	0	1	1		34.5	0			10-2017	1		1 4	0	1	0	0	1	0	0	0	0	0	0	0	0	0	0	0	0	0	0	2017-10-16	2					10-2017	2
10-2017	3	ID-298	1-1992	25	0	1	1		1.5	0			10-2017	1		0	1	0	0	0	0	0	0	0	0	0	0	0	0	0	0	0	0	0	0
10-2017	4	ID-299	12-1972	44	0	1	1		15	0			10-2017	1		0	1	0	0	0	0	0	0	0	0	0	0	0	0	0	0	0	0	0	0
10-2017	3	ID-300	1-1973	41	0	1	1		18	0			10-2017	1		4	0	0	0	0	1	0	0	0	0	0	0	0	0	0	0	0	0	0	0							10-2017	1
10-2017	3	ID-301	5-1986	31	1	1	1		29.5	0			10-2017	1		4	0	0	0	0	1	0	0	0	0	0	0	0	0	0	0	0	0	0	0							10-2017	1
10-2017	3	ID-302	11-1960	57	0	1	1		15	0			10-2017	1		3 4	0	0	0	1	1	0	0	0	0	0	0	0	0	0	0	0	0	0	0					10-2017	2	10-2017	2
10-2017	2	ID-303	2-1983	34	1	1	1		3	0			10-2017	1		1 8 9	0	1	0	0	0	0	0	0	1	1	0	0	0	0	0	0	0	0	0	2017-08-08	2
10-2017	3	ID-304	6-1984	35	0	1	1		14	0			10-2017	1		0	1	0	0	0	0	0	0	0	0	0	0	0	0	0	0	0	0	0	0
10-2017	3	ID-305	4-1990	28	0	1	1		2	0			10-2017	1		0	1	0	0	0	0	0	0	0	0	0	0	0	0	0	0	0	0	0	0
10-2017	3	ID-306	4-1973	44	1	2							10-2017	1
10-2017	1	ID-307	10-1962	55	1	1	4		109	0			10-2017	2		0	1	0	0	0	0	0	0	0	0	0	0	0	0	0	0	0	0	0	0
10-2017	1	ID-308	1-1981	36	1	1	1		33	0			10-2017	1		0	1	0	0	0	0	0	0	0	0	0	0	0	0	0	0	0	0	0	0
10-2017	1	ID-309	1-1975	42	1	1	1		45	0			10-2017	1		0	1	0	0	0	0	0	0	0	0	0	0	0	0	0	0	0	0	0	0
10-2017	1	ID-310	1-1977	40	1	1	1		52	0			10-2017	1		0	1	0	0	0	0	0	0	0	0	0	0	0	0	0	0	0	0	0	0
10-2017	1	ID-311	1-1979	38	0	1	1		75	0			10-2017	1		0	1	0	0	0	0	0	0	0	0	0	0	0	0	0	0	0	0	0	0
10-2017	1	ID-312	1-1965	52	1	1	1		129	0			10-2017	1		0	1	0	0	0	0	0	0	0	0	0	0	0	0	0	0	0	0	0	0
10-2017	1	ID-313	11-1974	42	0	1	4		52	0			10-2017	2		4	0	0	0	0	1	0	0	0	0	0	0	0	0	0	0	0	0	0	0							10-2017	1
10-2017	5	ID-314	7-1984	33	0	1	1		63	0			10-2017	1		1 9 10	0	1	0	0	0	0	0	0	0	1	1	0	0	0	0	0	0	0	0	2017-10-24	1
10-2017	3	ID-315	2-1984	33	1	1	1		2	0			10-2017	1		0 4 9	1	0	0	0	1	0	0	0	0	1	0	0	0	0	0	0	0	0	0							10-2017	1
10-2017	4	ID-316	12-1986	30	1	1	1		3.5	0			10-2017	1		0 6 9 17	1	0	0	0	0	0	1	0	0	1	0	0	0	0	0	0	0	1	0											9-2017	1
10-2017	3	ID-317	9-1966	51	0	2							10-2017	1
10-2017	3	ID-318	8-1992	25	1	1	1		3.5	0			10-2017	1		2	0	0	1	0	0	0	0	0	0	0	0	0	0	0	0	0	0	0	0			2017-10-24	1
10-2017	1	ID-319	1-2000	17	0	1	4		52	0			10-2017	2		0	1	0	0	0	0	0	0	0	0	0	0	0	0	0	0	0	0	0	0
10-2017	4	ID-320	1-2017	31	1	1	2		1	0			10-2017	1		0 15	1	0	0	0	0	0	0	0	0	0	0	0	0	0	0	1	0	0	0
10-2017	1	ID-321	12-2017	36	0	1	1		17	0			10-2017	1		0	1	0	0	0	0	0	0	0	0	0	0	0	0	0	0	0	0	0	0
10-2017	1	ID-322	12-2017	43	0	1	1		8	0			10-2017	1		0	1	0	0	0	0	0	0	0	0	0	0	0	0	0	0	0	0	0	0
10-2017	1	ID-323	1-1989	28	1	1	1		23	0			10-2017	1		0	1	0	0	0	0	0	0	0	0	0	0	0	0	0	0	0	0	0	0
10-2017	1	ID-324	11-1981	35	1	1	1		14	0			10-2017	1		0	1	0	0	0	0	0	0	0	0	0	0	0	0	0	0	0	0	0	0
10-2017	1	ID-325	10-1959	57	0	1	3		72	1			10-2017	2		0	1	0	0	0	0	0	0	0	0	0	0	0	0	0	0	0	0	0	0
10-2017	1	ID-326	1-2017	37	1	1	1		62	0			10-2017	1		0	1	0	0	0	0	0	0	0	0	0	0	0	0	0	0	0	0	0	0
10-2017	1	ID-327	10-2017	32	1	1	1		60	0			10-2017	1		0	1	0	0	0	0	0	0	0	0	0	0	0	0	0	0	0	0	0	0
10-2017	1	ID-328	1-1985	32	0	1	3		999	0			10-2017	2		0	1	0	0	0	0	0	0	0	0	0	0	0	0	0	0	0	0	0	0
10-2017	4	ID-329	12-1970	46	1	1	4		32	0			10-2017	2		0 4 10	1	0	0	0	1	0	0	0	0	0	1	0	0	0	0	0	0	0	0							10-2017	1
10-2017	1	ID-330	1-1977	40	1	1	1		18	0			10-2017	1		0	1	0	0	0	0	0	0	0	0	0	0	0	0	0	0	0	0	0	0
10-2017	1	ID-331	12-2017	32	1	1	1		38	5	999	Missing	10-2017	1		0	1	0	0	0	0	0	0	0	0	0	0	0	0	0	0	0	0	0	0
10-2017	1	ID-332	1-1988	29	1	1	1		1	0			10-2017	1		15	0	0	0	0	0	0	0	0	0	0	0	0	0	0	0	1	0	0	0
10-2017	1	ID-333	1-1977	40	1	1	1		13	0			10-2017	1		0	1	0	0	0	0	0	0	0	0	0	0	0	0	0	0	0	0	0	0
10-2017	4	ID-334	4-1978	39	1	1	4		89	0			10-2017	1		0 18	1	0	0	0	0	0	0	0	0	0	0	0	0	0	0	0	0	0	1
10-2017	3	ID-335	11-1990	27	1	1	1		1.5	0			10-2017	1		0	1	0	0	0	0	0	0	0	0	0	0	0	0	0	0	0	0	0	0
10-2017	1	ID-336	8-1982	31	0	1	1		36	0			10-2017	1		0	1	0	0	0	0	0	0	0	0	0	0	0	0	0	0	0	0	0	0
10-2017	1	ID-337	12-1994	22	1	1	4		84	0			10-2017	2		1 4 6	0	1	0	0	1	0	1	0	0	0	0	0	0	0	0	0	0	0	0	2017-10-26	0					10-2017	0			10-2017	0
10-2017	5	ID-338	8-1959	58	0	1	1		31	0			10-2017	1		1 5	0	1	0	0	0	1	0	0	0	0	0	0	0	0	0	0	0	0	0	2015-07-23	1							10-2017	1
10-2017	5	ID-339	5-1984	33	0	1	1		15	0			10-2017	1		0	1	0	0	0	0	0	0	0	0	0	0	0	0	0	0	0	0	0	0
10-2017	5	ID-340	2-1974	43	0	1	1		33	0			10-2017	1		0	1	0	0	0	0	0	0	0	0	0	0	0	0	0	0	0	0	0	0
10-2017	4	ID-341	10-1978	39	0	1	4		28	0			10-2017	2		0	1	0	0	0	0	0	0	0	0	0	0	0	0	0	0	0	0	0	0
10-2017	1	ID-342	1-1989	28	1	1	1		999	0			10-2017	1		0	1	0	0	0	0	0	0	0	0	0	0	0	0	0	0	0	0	0	0
10-2017	1	ID-343	1-1954	63	0	1	1		47	0			10-2017	1		0	1	0	0	0	0	0	0	0	0	0	0	0	0	0	0	0	0	0	0
10-2017	1	ID-344	1-1997	20	1	1	1		21	0			10-2017	1		0	1	0	0	0	0	0	0	0	0	0	0	0	0	0	0	0	0	0	0
10-2017	1	ID-345	2-2018	41	0	1	1		22	0			10-2017	1		0	1	0	0	0	0	0	0	0	0	0	0	0	0	0	0	0	0	0	0
10-2017	3	ID-346	9-1993	24	1	1	1		56	0			10-2017	1		0	1	0	0	0	0	0	0	0	0	0	0	0	0	0	0	0	0	0	0
10-2017	1	ID-347	12-1983	34	1	1	1		1	0			10-2017	1		0	1	0	0	0	0	0	0	0	0	0	0	0	0	0	0	0	0	0	0
10-2017	1	ID-348	2-1977	40	0	1	1		25	0			10-2017	1		0	1	0	0	0	0	0	0	0	0	0	0	0	0	0	0	0	0	0	0
10-2017	5	ID-349	9-1966	51	1	1	1		7	0			10-2017	1		2 9 10	0	0	1	0	0	0	0	0	0	1	1	0	0	0	0	0	0	0	0			2017-10-31	1
10-2017	4	ID-350	8-1970	47	0	1	1		1.5	0			10-2017	1		0 1	1	1	0	0	0	0	0	0	0	0	0	0	0	0	0	0	0	0	0	2017-10-31	1
10-2017	2	ID-351	12-2000	16	1	1	1		37	0			10-2017	1		1 6 9	0	1	0	0	0	0	1	0	0	1	0	0	0	0	0	0	0	0	0	2016-11-29	2									11-2016	2
10-2017	5	ID-352	3-1976	41	1	1	1		19	0			10-2017	1		2 3	0	0	1	1	0	0	0	0	0	0	0	0	0	0	0	0	0	0	0			2017-10-31	1	10-2017	1
10-2017	1	ID-353	1-2000	17	0	2							10-2017	1
10-2017	2	ID-354	10-2002	15	1	1	1		24	0			10-2017	1		1 6 9	0	1	0	0	0	0	1	0	0	1	0	0	0	0	0	0	0	0	0	2016-08-16	2									8-2016	2
10-2017	1	ID-355	1-1971	46	0	1	1		22	0			10-2017	1		0	1	0	0	0	0	0	0	0	0	0	0	0	0	0	0	0	0	0	0
11-2017	4	ID-356	1-1973	44	1	1	1		6	0			11-2017	1		10 13 14	0	0	0	0	0	0	0	0	0	0	1	0	0	1	1	0	0	0	0
11-2017	5	ID-357	6-1959	58	1	1	5		20	0			11-2017	3		1 2 9	0	1	1	0	0	0	0	0	0	1	0	0	0	0	0	0	0	0	0	2017-11-01	1	2017-11-01	1
11-2017	4	ID-358	8-1968	49	0	1	1		7.5	0			11-2017	1		1	0	1	0	0	0	0	0	0	0	0	0	0	0	0	0	0	0	0	0	2017-11-01	0
11-2017	4	ID-359	8-1973	34	0	2							8-2017	1
11-2017	5	ID-360	2-1966	51	0	1	7	AZT/3TC/EFV	110	0			10-2017	2		1 9	0	1	0	0	0	0	0	0	0	1	0	0	0	0	0	0	0	0	0	2017-10-13	2
11-2017	5	ID-361	4-1962	55	1	1	7	AZT/3TC/EFV	106	0			10-2017	2		1 2 5 6	0	1	1	0	0	1	1	0	0	0	0	0	0	0	0	0	0	0	0	2017-10-31	1	2017-10-31	1					10-2017	1	10-2017	1
11-2017	5	ID-362	11-1964	53	0	1	5		65	0			11-2017	3		0 1 9	1	1	0	0	0	0	0	0	0	1	0	0	0	0	0	0	0	0	0	2017-11-02	1
11-2017	3	ID-363	1-1979	38	0	1	1		6.5	0			11-2017	1		0	1	0	0	0	0	0	0	0	0	0	0	0	0	0	0	0	0	0	0
11-2017	2	ID-364	2-1984	33	0	1	1		1	0			11-2017	1		1 9	0	1	0	0	0	0	0	0	0	1	0	0	0	0	0	0	0	0	0	2017-09-15	2
11-2017	2	ID-365	7-1989	28	1	1	1		1.5	0			11-2017	1		1 9 17	0	1	0	0	0	0	0	0	0	1	0	0	0	0	0	0	0	1	0	2017-10-23	2
[truncated: 79 more columns]
