# Supplementary material for: High acceptability and viral suppression of patients on Dolutegravir-based first-line regimens in pilot sites in Uganda: A mixed-methods prospective cohort study
Source: PLoS One. 2020 May 27;15(5):e0232419. doi: 10.1371/journal.pone.0232419 (PMC7252626; doi:10.1371/journal.pone.0232419)
Supplement: S1 Data — (ZIP) [file pone.0232419.s001.zip › Health Record Forms Endline_FINAL_2.xlsx]

## Sheet: Health Record Form (Endline)_WI
hrb_a1	hrb_a2	hr_a3	hrb_a4	hrb_a5	hrb_b1	hrb_c1	hrb_c2a	hrb_c2b	hrd_d1	hrb_d1b	hre_VLdate	hre_d2	hre_g1_b
1	ID-319	1-2000	17	1	2				1		5-2018	1
1	ID-310	1-1977	38	2	2				1		6-2018	1
1	ID-313	11-1974	43	1	2				1		4-2018	1
1	ID-085	5-1949	69	1	2				2	152	2-2018	1
1	ID-223	1-1986	31	2	2				1		3-2018	1
1	ID-348	2-1977	39	1	2				1		4-2018	1
1	ID-355	6-1970	47	1	2				1		4-2018	1
1	ID-321	10-1981	37	1	2				1		3-2018	1
1	ID-267	10-1986	34	1	2				2	19	1-2018	2	58
1	ID-330	1-1977	41	2	2				3		5-2018	2	1890
1	ID-324	11-1981	39	2	1	1	8-2016	1058			4-2018	1
1	ID-323	1-1989	29	2	2				1		5-2018	1
1	ID-344	1-1997	21	2	2				1		5-2018	2	2730
1	ID-322	1-1974	44	1	2				1		5-2018	1
1	ID-101	10-1974	43	1	2				3		2-2018	1
1	ID-004	8-1979	38	2	2				4		1-2018	1
1	ID-079	1-1977	40	1	1	0					6-2018	1
1	ID-002	5-2000	18	1	1	0					1-2018	1
1	ID-003	8-1996	21	2	1	0					1-2018	1
1	ID-020	3-1990	28	1	1	1	7-2017	238			2-2018	1
1	ID-015	1-1985	33	2	1	1	7-2017	1560			6-2018	1
1	ID-016	4-1972	46	2	1	1	7-2017	1005			4-2018	1
1	ID-017	11-1995	23	2	1	1	7-2017	1013			6-2018	1
1	ID-018	8-1997	18	1	1	1	7-2017	623			6-2018	1
1	ID-019	12-1997	20	2	1	0					1-2018	1
1	ID-031	5-1959	60	2	1	0					1-2018	1
1	ID-035	12-1970	48	2	1	1	8-2017	719			5-2018	1
1	ID-044	6-1987	30	1	1	0					6-2018	1
1	ID-034	6-1987	30	2	1	1	8-2017	182			1-2018	1
1	ID-138	1-1990	28	1	1	1	8-2017	84			1-2018	1
1	ID-078	1-1991	27	1	1	0					1-2018	1
1	ID-156	5-1982	36	2	1	1	8-2018	309			2-2018	1
1	ID-221	1-2018	33	2	1	1	8-2017	554			4-2018	1
1	ID-216	6-1988	30	2	1	1	9-2017	82			4-2018	1
1	ID-215	1-1986	32	1	1	0					2-2018	1
1	ID-214	12-1989	28	2	1	0					2-2018	1
1	ID-229	6-2018	21	2	1	1	9-2017	332			5-2018	1
1	ID-332	1-1988	30	2	2				4		8-2018	1
1	ID-347	12-1983	34	2	2				1		3-2018	1
1	ID-269	6-1984	34	2	1	1	10-2017	5			4-2018	2	1290
1	ID-342	1-1989	29	2	2				1		6-2018	1
1	ID-309	7-1975	43	2	2				1		4-2018	1
1	ID-188	6-2018	65	2	2				1		4-2018	1
1	ID-001	1-1956	62	2	2				1		5-2018	1
1	ID-345	1-1976	42	1	2				1		4-2018	1
1	ID-312	12-1965	53	2	2				1		4-2018	1
1	ID-102	1-1962	52	1	1	1	8-2017	749			3-2018	1
1	ID-328	1-1985	33	1	2				1		5-2018	1
1	ID-331	2-1980	38	2	2				1		4-2018	1
1	ID-308	1-1981	37	2	2				1		4-2018	1
1	ID-337	12-1994	23	2	2				2	570	2-2018	1
1	ID-288	4-1986	32	2	1	0					6-2018	1
1	ID-311	7-1979	39	1	2				3		4-2018	1
1	ID-343	5-1953	64	1	2				1		5-2018	1
1	ID-327	1-1985	33	2	2				1		3-2018	1
1	ID-326	12-1977	42	2	2				4		5-2018	1
1	ID-307	10-1962	55	2	2				1		4-2018	1
2	ID-206	10-1969	48	2	2				1		4-2018	1
2	ID-248	1-1966	51	2	2				1		4-2018	1
2	ID-203	11-1981	36	2	2				1		4-2018	1
2	ID-135	11-1985	32	1	2				1		3-2018	1
2	ID-253	6-1972	45	2	2				3		5-2018	1
2	ID-238	6-1983	34	1	2				1		3-2018	1
2	ID-225	8-1980	37	1	2				1		3-2018	1
2	ID-194	6-1973	44	1	2				3		3-2018	2	999
2	ID-220	3-2004	13	2	2				3		4-2018	1
2	ID-028	10-1978	39	2	2				1		2-2018	1
2	ID-240	6-2018	33	2	2				1		4-2018	1
2	ID-208	1-1987	30	2	2				1		6-2018	1
2	ID-354	10-2002	15	2	2				1		5-2018	1
2	ID-247	10-1999	18	2	2				3		3-2018	1
2	ID-219	4-2002	15	2	2				1		1-2018	1
2	ID-209	6-1993	25	1	2				1		3-2018	1
2	ID-114	7-1990	27	1	2				3		4-2018	2	12000
2	ID-217	6-1990	27	1	2				1		6-2018	1
2	ID-222	6-1998	19	1	2				1		4-2018	1
2	ID-200	1-1987	30	1	2				3		6-2018	2	12200
2	ID-179	3-1989	28	1	2				3		1-2018	1
2	ID-133	8-1974	43	1	2				3		1-2018	1
2	ID-199	7-1997	20	2	2				3		2-2018	1
2	ID-152	8-1987	29	2	1	1	7-2017	183			2-2018	1
2	ID-026	12-1985	32	1	1	1	7-2017	326			3-2018	1
2	ID-032	12-1984	33	2	1	0					2-2018	1
2	ID-033	12-1977	40	1	1	1	7-2017	439			3-2018	1
2	ID-030	9-1978	40	2	1	1	7-2017	386			2-2018	1
2	ID-027	3-1976	41	2	1	0					2-2018	1
2	ID-043	9-1998	19	2	1	1	11-2017	580			2-2018	1
2	ID-067	10-1985	32	1	1	1	8-2017	354			3-2018	1
2	ID-059	5-1986	31	2	1	0					2-2018	1
2	ID-091	5-1986	31	2	1	1	8-2017	45			3-2018	1
2	ID-081	3-1988	29	2	1	1	8-2017	267			6-2018	1
2	ID-134	3-1979	38	1	1	1	8-2017	121			6-2018	1
2	ID-095	10-1975	45	2	1	1	11-2017	927			6-2018	1
2	ID-094	12-1975	42	1	1	1	8-2017	799			6-2018	1
2	ID-096	2-1983	34	2	1	1	8-2017	597			2-2018	1
2	ID-118	6-1966	51	1	1	0					2-2018	1
2	ID-119	7-1968	49	1	1	0					2-2018	1
2	ID-116	1-1982	35	1	1	0					2-2018	1
2	ID-117	7-1990	27	2	1	0					1-2018	1
2	ID-130	12-1997	20	2	1	1	11-2017	198			2-2018	1
2	ID-147	1-1981	36	2	1	1	8-2017	445			4-2018	1
2	ID-146	5-1990	27	2	1	1	10-2017	1387			3-2018	1
2	ID-148	6-1993	24	2	1	0					8-2018	2	3070
2	ID-157	1-1989	28	2	1	1	8-2017	454			6-2018	1
2	ID-235	6-1947	70	2	1	0					2-2018	1
2	ID-201	11-1983	34	1	2				3		3-2018	1
2	ID-246	11-1983	33	2	2				3		3-2018	1
2	ID-234	10-1947	70	1	2				3		4-2018	1
2	ID-254	5-1992	25	1	2				3		3-2018	1
2	ID-364	2-1984	33	1	2				1		6-2018	1
4	ID-088	12-1999	19	2	2				1		2-2018	1
3	ID-295	7-1970	47	2	2				1		2-2018	1
4	ID-236	7-1981	37	1	2				1		3-2018	1
4	ID-233	3-1968	50	1	2				1		3-2018	2	1044
4	ID-334	4-1978	40	2	2				1		9-2017	1
3	ID-363	1-1979	38	1	2				1		4-2018	1
4	ID-329	12-1970	47	2	2				1		4-2018	1
4	ID-129	6-1984	34	2	2				1		2-2018	1
4	ID-316	12-1986	31	2	2				4		4-2018	1
4	ID-063	1-1971	47	2	2				4		2-2018	1
4	ID-064	10-1965	52	2	1	0					3-2018	1
4	ID-278	6-1987	31	2	2				1		3-2018	1
4	ID-021	12-1980	38	1	1	1	2-2017	913			2-2018	1
4	ID-205	11-2018	33	1	1	1	8-2017	399			3-2018	1
4	ID-022	10-1980	38	2	2				4		2-2018	1
4	ID-160	7-1979	39	2	2				4		3-2018	1
4	ID-010	4-1993	24	2	2				4		2-2018	1
4	ID-358	8-1968	49	1	2				1		4-2018	1
4	ID-299	2-1972	46	1	2				1		4-2018	1
4	ID-090	12-1989	28	2	2				4		2-2018	2	1360
4	ID-025	5-1977	39	2	2				4		2-2018	1
4	ID-060	2-1979	37	1	1	1	8-2017	363			2-2018	2	303
4	ID-181	6-1986	31	2	2				4		3-2018	1
4	ID-128	3-1981	37	2	2				3		3-2018	1
4	ID-014	10-1986	31	2	1	1	7-2017	422			2-2018	1
4	ID-009	2-1994	24	1	1	1	7-2017	821			1-2018	1
4	ID-211	4-1969	49	2	1	1	7-2017	204			2-2018	1
4	ID-173	10-1975	42	1	2				4		5-2018	1
4	ID-006	5-1984	33	2	1	0					2-2018	1
4	ID-007	1-1989	29	2	1	1	7-2017	564			2-2018	2	2140
4	ID-008	4-1977	40	1	1	1	7-2017	736			5-2018	1
4	ID-109	7-1972	45	1	1	0					2-2018	1
4	ID-069	6-1978	38	1	1	1	8-2017	374			2-2018	2	2520
4	ID-062	6-1986	31	2	1	1	8-2017	803			3-2018	1
4	ID-061	6-1993	24	2	1	0					2-2018	2	4310
4	ID-359	10-1982	35	1	1	1	8-2017	59			2-2018	2	327
4	ID-169	2-1986	32	1	1	1	8-2017	30			3-2018	1
4	ID-185	6-1989	27	2	1	1	8-2017	52			3-2018	2	132
4	ID-168	12-1978	39	1	1	0					2-2018	2	2550
4	ID-191	1-1988	30	2	1	1	8-2017	97			3-2018	1
4	ID-170	11-1994	23	1	1	0					2-2018	2	16300
4	ID-187	5-2018	24	2	1	0					3-2018	1
4	ID-186	8-1996	21	2	1	0					3-2018	1
4	ID-192	8-2018	36	1	1	1	10-2017	283			3-2018	1
4	ID-193	7-1980	38	1	1	1	8-2017	685			2-2018	1
4	ID-197	6-1979	38	2	1	0					3-2018	1
4	ID-198	5-1968	49	1	1	1	8-2017	46			3-2018	1
4	ID-261	9-1986	31	2	2				4		4-2018	1
4	ID-350	8-1970	47	1	1	1	9-2017	314			5-2018	2	2050
3	ID-038	8-1996	23	1	1	1	8-2017	713			1-2018	1
3	ID-305	4-1990	28	1	2				4		1-2018	1
3	ID-013	6-1984	33	2	1	1	3-2017	1120			1-2018	1
3	ID-273	11-1993	24	2	2				1		3-2018	1
3	ID-346	9-1993	23	2	2				2	12700	2-2018	1
3	ID-283	4-1975	43	1	2				1		3-2018	1
3	ID-280	9-1966	51	2	2				1		3-2018	1
3	ID-281	5-1972	45	2	2				2	17800	3-2018	1
3	ID-315	2-1984	33	2	2				3		1-2018	1
3	ID-297	9-1963	54	1	2				1		8-2018	1
3	ID-286	6-1989	29	2	2				1		3-2018	1
3	ID-301	3-1986	31	2	2				1		3-2018	1
3	ID-294	6-1976	41	2	2				4		3-2018	1
3	ID-293	2-1994	23	2	2				1		4-2018	1
3	ID-287	2-1990	27	2	2				1		5-2017	1
3	ID-039	7-1982	35	1	2				1		1-2018	1
3	ID-104	6-1972	46	1	2				1		2-2018	1
3	ID-304	6-1984	35	1	2				1		3-2018	1
3	ID-277	6-1981	37	1	2				1		3-2017	1
3	ID-260	10-1972	46	1	1	0					3-2018	1
3	ID-300	6-1973	45	1	2				1		1-2018	1
3	ID-132	6-2018	51	1	1	1	8-2017	452			5-2018	1
3	ID-274	4-1987	30	1	1	1	5-2017	58			1-2018	1
3	ID-318	8-1992	26	2	1	1	7-2017	882			12-2017	1
3	ID-011	11-1984	33	1	1	1	7-2017	93			1-2018	1
3	ID-012	4-1992	26	2	1	1	7-2017	104			1-2018	1
3	ID-202	11-1965	53	1	1	1	7-2017	578			1-2017	1
3	ID-024	4-1993	24	2	1	1	7-2018	621			2-2018	1
3	ID-036	11-1978	39	1	1	1	8-2017	299			1-2018	1
3	ID-041	12-1962	54	1	1	1	8-2017	299			3-2018	1
3	ID-042	2-1974	42	2	1	1	8-2017	126			1-2018	1
3	ID-040	12-1968	53	2	1	1	8-2017	159			1-2018	1
3	ID-056	1-1979	39	1	1	1	8-2017	109			6-2018	1
3	ID-213	12-1971	46	2	1	1	8-2017	165			1-2018	1
3	ID-087	11-1978	38	1	1	1	8-2017	634			1-2018	1
3	ID-108	11-1986	31	2	1	1	8-2017	641			1-2018	1
3	ID-105	10-1986	31	1	1	1	8-2017	711			3-2018	1
3	ID-190	1-1969	48	1	1	1	8-2017	199			2-2018	1
3	ID-142	11-1982	36	1	1	1	6-2018	999			1-2018	1
3	ID-143	10-1976	42	1	1	1	8-2017	0			2-2018	1
3	ID-107	5-1980	38	1	1	1	8-2017	999			1-2018	1
3	ID-166	11-1976	41	1	1	1	8-2017	98			1-2018	1
3	ID-189	3-1975	42	1	1	1	8-2017	710			1-2018	1
3	ID-207	11-1986	31	1	1	1	9-2017	903			2-2018	1
3	ID-210	10-1978	39	2	1	1	8-2017	88			1-2018	1
3	ID-335	11-1990	28	2	2				4		6-2018	3
3	ID-298	1-1993	25	1	1	1	9-2017	458			2-2018	1
3	ID-271	2-1990	28	1	1	1	10-2017	487			3-2018	1
3	ID-282	2-1987	30	2	1	1	10-2017	44			3-2018	1
3	ID-276	1-1965	52	2	1	1	10-2017	91			3-2018	1
3	ID-289	6-1987	30	1	1	1	10-2017	324			3-2018	1
5	ID-244	1-1964	53	1	2				1		4-2018	1
5	ID-250	3-1962	55	2	2				1		6-2018	1
5	ID-175	1-1974	44	2	2				1		3-2018	1
5	ID-263	7-2018	44	2	2				1		6-2018	1
5	ID-270	11-2018	59	1	2				1		4-2018	1
5	ID-249	7-1962	55	1	2				1		6-2018	1
5	ID-252	6-1969	58	2	2				1		6-2018	1
5	ID-227	9-1982	35	2	2				1		5-2018	1
5	ID-251	12-1966	51	2	2				1		6-2018	1
5	ID-361	4-1962	55	2	2				1		3-2018	1
5	ID-360	2-1966	51	1	2				1		6-2018	1
5	ID-262	12-1983	33	2	2				1		3-2018	1
5	ID-362	11-1964	53	1	2				1		5-2018	1
5	ID-357	6-1959	58	2	2				1		4-2018	1
5	ID-266	5-1975	42	2	2				1		5-2018	1
5	ID-180	2-1973	44	2	2				1		6-2018	1
5	ID-243	4-2002	15	2	2				1		5-2018	1
5	ID-174	6-1980	37	1	2				1		4-2018	1
5	ID-068	6-1975	42	1	2				1		5-2018	1
5	ID-265	8-1964	54	1	2				1		4-2018	1
5	ID-086	2-1987	30	2	2				1		5-2018	1
5	ID-340	2-1974	43	1	2				2	592	3-2018	1
5	ID-338	8-1959	58	1	2				3		2-2018	1
5	ID-140	6-1977	41	1	2				1		2-2018	1
5	ID-204	1-1978	41	1	2				1		3-2018	1
5	ID-237	1-1969	48	1	2				1		6-2018	1
5	ID-352	3-1976	41	2	2				1		5-2018	1
5	ID-196	7-1985	35	2	2				1		5-2018	1
5	ID-163	6-1989	28	1	1	1	10-2017	399			3-2018	1
5	ID-141	11-1966	50	1	2				1		3-2018	1
5	ID-268	1-1978	39	2	2				1		6-2018	1
5	ID-349	9-1966	51	2	2				1		6-2018	1
5	ID-224	9-1981	36	2	2				1		3-2018	1
5	ID-264	12-1984	33	1	2				1		4-2018	1
5	ID-241	4-1996	21	2	2				3		5-2018	1
5	ID-070	1-1992	26	2	1	1	8-2017	460			2-2018	1
5	ID-080	11-1970	47	1	1	1	8-2017	17			6-2018	1
5	ID-092	5-1989	28	1	1	1	8-2017	5			3-2018	1
5	ID-184	1-1961	57	2	1	1	8-2017	7			2-2018	1
5	ID-136	1-1972	45	1	1	1	8-2017	27			6-2018	1
5	ID-137	12-1980	37	1	1	1	8-2017	142			2-2018	2	50
5	ID-139	1-1989	29	2	1	1	8-2017	718			3-2018	1
5	ID-153	11-1995	22	2	1	1	8-2017	476			2-2018	1
5	ID-154	7-1970	47	1	1	1	8-2017	256			3-2018	1
5	ID-113	1-1979	38	2	1	1	8-2018	161			8-2017	1
5	ID-162	1-1977	40	1	1	1	8-2017	200			3-2018	1
5	ID-167	1-1972	45	1	1	1	8-2017	523			5-2018	1
5	ID-172	12-1989	27	1	1	1	8-2017	22			3-2018	1
5	ID-176	9-1993	24	1	1	1	8-2017	550			2-2018	1
5	ID-177	1-1947	71	2	1	1	8-2017	729			4-2018	1
5	ID-178	2-1990	27	1	1	1	8-2018	262			5-2018	1
5	ID-183	1-1987	30	2	1	1	8-2017	382			3-2018	1
5	ID-258	1-1978	39	2	1	1	10-2017	415			5-2018	1
5	ID-259	12-1965	51	1	1	1	10-2017	177			4-2018	1
6	ID-076	2-1980	37	1	1	1	5-2016	716			3-2018	2	1200
6	ID-071	11-1979	38	1	1	1	4-2017	899			3-2018	1
6	ID-122	1-1979	38	1	1	0					3-2018	2	1288
6	ID-228	10-1972	49	2	2				4		3-2018	1
6	ID-077	11-1949	65	1	1	1	2-2017	685			3-2018	1
6	ID-049	5-1970	47	2	1	1	7-2016	719			3-2018	1
6	ID-050	6-1985	33	1	1	1	10-2016	1012			12-2017	1
6	ID-073	8-1983	32	2	1	0					6-2018	1
3	ID-123	3-1994	23	2	1	1	4-2017	623			3-2018	1
6	ID-048	1-1975	44	1	1	1	5-2017	71			3-2018	1
6	ID-047	11-1979	38	1	1	1	5-2017	372			3-2018	1
6	ID-046	8-1974	44	1	1	1	6-2017	779			3-2018	1
6	ID-052	6-1969	49	2	1	1	7-2017	647			3-2018	1
6	ID-125	7-1972	45	2	1	0					3-2018	1
6	ID-074	1-1985	33	2	1	0					3-2018	1
6	ID-045	5-1988	29	1	1	0					3-2018	1
6	ID-051	8-1993	24	2	1	0					3-2018	1
6	ID-121	10-1953	65	2	1	0					3-2018	1
6	ID-126	9-1975	42	2	1	0					3-2018	1
6	ID-124	8-1986	31	1	1	0					6-2018	2	97461
6	ID-072	10-1973	40	2	1	1	7-2016	637			6-2018	1
