# Supplementary material for: High acceptability and viral suppression of patients on Dolutegravir-based first-line regimens in pilot sites in Uganda: A mixed-methods prospective cohort study
Source: PLoS One. 2020 May 27;15(5):e0232419. doi: 10.1371/journal.pone.0232419 (PMC7252626; doi:10.1371/journal.pone.0232419)
Supplement: S1 Data — (ZIP) [file pone.0232419.s001.zip › health record intermediate_2.xlsx]

## Sheet: Health Record Form (Intermediat
hri_a1	hri_a2	hri_a3	hri_a4	hri_a5	hri_b1	hri_b1other	hri_b2	hri_id2	hri_b2a	hri_b2b	hri_b2b_0	hri_b2b_1	hri_b2b_2	hri_b2b_3	hri_b2b_4	hri_b2b_5	hri_b2b_6	hri_b2b_7	hri_b2c	hri_b2d	hri_c1a	hri_c1b	hri_c2a	hri_c2b	hri_c3a	hri_c3b	hri_c4a	hri_c4b	hri_addmore3	hri_c5a	hri_c5b	hri_c6a	hri_c6b	hri_c7a	hri_c7b	hri_c8a	hri_c8b	hri_addmore4	hri_d1	hri_d2	hri_e1	hri_e1_1	hri_e1_2	hri_e1_3	hri_e1_4	hri_e1_5	hri_e1_6	hri_e1_7	hri_e1_8
1	ID-319	1-2000	17	0	2		0	11-2017														12-2017		12-2017		12-2017		12-2017	0										0	100		0	0	0	0	0	0	0	0
1	ID-319	1-2000	17	0	2		0	11-2017														12-2017		12-2017		12-2017		12-2017	0										0	100		0	0	0	0	0	0	0	0
1	ID-319	1-2000	17	0	2		0	12-2017														6-2018		6-2018		6-2018		6-2018	0										0	95		0	0	0	0	0	0	0	0
1	ID-319	1-2000	17	1	2		0	3-2018														6-2018		6-2018		6-2018		6-2018	0										0	100		0	0	0	0	0	0	0	0
1	ID-319	1-2000	18	0	2		0	5-2018														6-2018		6-2018		6-2018		6-2018	0										0	100		0	0	0	0	0	0	0	0
1	ID-310	1-1977	40	1	1		0	11-2017														12-2017		12-2017		12-2017		12-2017	0										0	100	4	0	0	0	1	0	0	0	0
1	ID-310	1-1977	40	1	1		0	11-2017														12-2017		12-2017		12-2017		12-2017	0										0	100	17	0	0	0	0	0	0	0	0
1	ID-310	1-1977	38	1	1		0	12-2017														6-2018		6-2018		6-2018		6-2018	0										0	100	2 4	0	1	0	1	0	0	0	0
1	ID-310	1-1977	38	1	1		1	1-2018	10-2017	7	0	0	0	0	0	0	0	1		No response		6-2018		6-2018		6-2018		6-2018	0										0	100		0	0	0	0	0	0	0	0
1	ID-310	1-1977	41	1	1		0	5-2018														6-2018		6-2018		6-2018		6-2018	0										0	100		0	0	0	0	0	0	0	0
1	ID-313	11-1974	43	0	2		0	11-2017														11-2017		11-2017		11-2017		11-2017	0										0	100		0	0	0	0	0	0	0	0
1	ID-313	11-1974	43	0	1		0	12-2017														2-2018		2-2018		2-2018		2-2018	0										0	95		0	0	0	0	0	0	0	0
1	ID-313	11-1974	44	0	1		0	1-2018														6-2018		6-2018		6-2018		6-2018	0										0	100		0	0	0	0	0	0	0	0
1	ID-313	11-1974	43	0	1		0	4-2018														6-2018		6-2018		6-2018		6-2018	0										0	100		0	0	0	0	0	0	0	0
1	ID-085	5-1949	68	0	1		0	8-2017														11-2017		11-2017		11-2017		11-2017	0										0	100	15	0	0	0	0	0	0	0	0
1	ID-085	5-1949	68	0	1		0	9-2017														11-2017		11-2017		11-2017		11-2017	0										0	100		0	0	0	0	0	0	0	0
1	ID-085	5-1949	68	0	1		0	11-2017														12-2017		12-2017		12-2017		12-2017	0										0	95		0	0	0	0	0	0	0	0
1	ID-085	5-1949	69	0	1		0	2-2018														6-2018		6-2018		11-2018		6-2018	0										0	95		0	0	0	0	0	0	0	0
1	ID-223	1-1987	30	1	1		0	10-2017														11-2017		11-2017		11-2017		11-2017	0										0	100		0	0	0	0	0	0	0	0
1	ID-223	1-1987	30	1	1		0	11-2017														12-2017		12-2017		12-2017		12-2017	0										0	100		0	0	0	0	0	0	0	0
1	ID-223	1-1987	31	1	1		0	11-2017														12-2017		12-2017		12-2017		12-2017	0										0	100		0	0	0	0	0	0	0	0
1	ID-223	1-1987	32	0	1		0	1-2018														6-2018		6-2018		6-2018		6-2018	0										0	100		0	0	0	0	0	0	0	0
1	ID-223	1-1987	31	1	1		0	6-2018														6-2018		6-2018		6-2018		6-2018	0										0	95		0	0	0	0	0	0	0	0
1	ID-336	8-1964	37	0	1		0	11-2017														12-2017		12-2017		12-2017		12-2017	0										0	95		0	0	0	0	0	0	0	0
1	ID-336	1-2018	31	0	1		0	12-2017														1-2018		1-2018		1-2018		1-2018	0										0	100		0	0	0	0	0	0	0	0
1	ID-336	6-2018	31	0	1		0	3-2018														6-2018		6-2018		6-2018		6-2018	0										0	100		0	0	0	0	0	0	0	0
1	ID-348	2-1977	40	0	1		0	11-2017														12-2017		12-2017		12-2017		12-2017	0										0	100		0	0	0	0	0	0	0	0
1	ID-348	2-1977	40	0	1		0	12-2017													Arthralgis	12-2017		12-2017		12-2017		12-2017	0										0	100		0	0	0	0	0	0	0	0
1	ID-348	2-1977	39	0	1		0	1-2018														6-2018		6-2018		6-2018		6-2018	0										1	0		0	0	0	0	0	0	0	0
1	ID-348	2-1977	41	0	1		0	2-2018														6-2018		6-2018		6-2018		6-2018	0										0	95		0	0	0	0	0	0	0	0
1	ID-348	2-1977	41	0	1		0	4-2018														6-2018		6-2018		6-2018		6-2018	0										0	95		0	0	0	0	0	0	0	0
1	ID-355	1-1971	46	0	1		0	12-2017														2-2018		2-2018		2-2018		2-2018	0										0	100		0	0	0	0	0	0	0	0
1	ID-355	1-1971	46	0	1		0	12-2017														2-2018		2-2018		2-2018		2-2018	0										1	95		0	0	0	0	0	0	0	0
1	ID-355	1-1971	47	0	1		0	1-2018														2-2018		2-2018		2-2018		2-2018	0										0	100		0	0	0	0	0	0	0	0
1	ID-355	1-1971	47	0	1		0	1-2018														6-2018		6-2018		6-2018		6-2018	0										0	100		0	0	0	0	0	0	0	0
1	ID-355	6-1971	47	0	1		0	4-2018														6-2018		6-2018		6-2018		6-2018	0										0	95		0	0	0	0	0	0	0	0
1	ID-321	12-2017	36	0	1		0	11-2017														12-2017		12-2017		12-2017		12-2017	0										0	100		0	0	0	0	0	0	0	0
1	ID-321	12-2017	36	0	1		0	11-2017														12-2017		12-2017		12-2017		12-2017	0										0	95		0	0	0	0	0	0	0	0
1	ID-321	10-1981	36	0	1		0	12-2017														6-2018		6-2018		6-2018		6-2018	0										0	95		0	0	0	0	0	0	0	0
1	ID-321	10-1981	37	0	1		1	3-2018	10-2017	7	0	0	0	0	0	0	0	1		No response		6-2018		6-2018		6-2018		6-2018	0										0	100		0	0	0	0	0	0	0	0
1	ID-321	10-1981	37	0	1		0	6-2018														6-2018		6-2018		6-2018		6-2018	0										0	95		0	0	0	0	0	0	0	0
1	ID-267	10-1983	33	0	1		1	10-2017	10-2017	0	1	0	0	0	0	0	0	0				12-2017		12-2017		12-2017		12-2017	0										0	100		0	0	0	0	0	0	0	0
1	ID-267	10-1983	33	0	1		0	11-2017														12-2017		12-2017		12-2017		12-2017	0										0	100		0	0	0	0	0	0	0	0
1	ID-267	10-1983	34	1	1		0	3-2018													Allargic purpura	3-2018		6-2018		6-2018		6-2018	0										0	100		0	0	0	0	0	0	0	0
1	ID-330	1-1977	40	1	1		0	11-2017													RTI	11-2017		11-2017		11-2017		11-2017	0										0	100	9	0	0	0	0	0	0	0	0
1	ID-330	2-2018	40	1	1		0	12-2017														2-2018		2-2018		2-2018		2-2018	0										0	100		0	0	0	0	0	0	0	0
1	ID-330	2-1977	39	1	1		0	2-2018													PTB(New)	2-2018		6-2018		6-2018		6-2018	0										0	100		0	0	0	0	0	0	0	0
1	ID-330	1-1977	41	1	1		0	3-2018													PTB	2-2018		6-2018		6-2018		6-2018	0										0	100		0	0	0	0	0	0	0	0
1	ID-324	11-1981	36	1	1		0	11-2017														12-2017		12-2017		12-2017		12-2017	0										0	100		0	0	0	0	0	0	0	0
1	ID-324	11-1981	36	1	1		0	11-2017														12-2017		12-2017		12-2017		12-2017	0										0	100		0	0	0	0	0	0	0	0
1	ID-324	11-1981	36	1	1		0	1-2018														6-2018		6-2018		6-2018		6-2018	0										0	100		0	0	0	0	0	0	0	0
1	ID-324	11-1981	36	1	1		0	4-2018														6-2018		6-2018		6-2018		6-2018	0										0	100		0	0	0	0	0	0	0	0
1	ID-324	1-2018	36	1	1		0	12-2018														1-2018		1-2018		1-2018		1-2018	0										0	100		0	0	0	0	0	0	0	0
1	ID-323	1-1989	28	1	1		0	11-2017														12-2017		12-2017		12-2017		12-2017	0										0	100		0	0	0	0	0	0	0	0
1	ID-323	2-2018	29	1	1		0	12-2017													RTI	12-2017		2-2018		2-2018		2-2018	0										0	100		0	0	0	0	0	0	0	0
1	ID-323	4-1989	28	1	1		0	4-2018														6-2018		6-2018		6-2018		6-2018	0										0	100		0	0	0	0	0	0	0	0
1	ID-323	4-1989	28	1	1		0	5-2018														6-2018		6-2018		6-2018		6-2018	0										0	84		0	0	0	0	0	0	0	0
1	ID-344	1-1997	21	1	1		0	1-2017														6-2018		6-2018		6-2018		6-2018	0										0	100		0	0	0	0	0	0	0	0
1	ID-344	1-1997	20	1	1		0	11-2017														11-2017		11-2017		11-2017		11-2017	0										0	100		0	0	0	0	0	0	0	0
1	ID-344	1-1997	21	1	1		0	2-2018														6-2018		6-2018		6-2018		6-2018	0										0	100		0	0	0	0	0	0	0	0
1	ID-322	12-2017	43	0	1		0	11-2017														12-2017		12-2017		12-2017		12-2017	0										0	95		0	0	0	0	0	0	0	0
1	ID-322	12-1973	44	0	1		0	11-2017														6-2018		6-2018		6-2018		6-2018	0										0	95		0	0	0	0	0	0	0	0
1	ID-322	1-2018	44	0	1		0	12-2017														1-2018		1-2018		1-2018		1-2018	0										0	100		0	0	0	0	0	0	0	0
1	ID-322	12-1973	44	0	1		0	1-2018														6-2018		6-2018		6-2018		6-2018	0										0	95		0	0	0	0	0	0	0	0
1	ID-322	12-2018	44	1	1		0	5-2018													URTI	5-2018		6-2018		6-2018		6-2018	0										0	100	10	0	0	0	0	0	0	0	0
1	ID-101	10-1974	42	0	1		0	8-2017													Extensive lymphadenitis	8-2017		11-2017		11-2017		11-2017	0										1	95		0	0	0	0	0	0	0	0
1	ID-101	10-1974	42	0	1		0	9-2017													Resolving lymphadenitis	9-2017		11-2017		11-2017		11-2017	0										0	100		0	0	0	0	0	0	0	0
1	ID-101	1-1974	43	0	1		1	10-2017	8-2017	7	0	0	0	0	0	0	0	1		Missing	Extensive lymphodentis	8-2017		12-2017		12-2017		12-2017	0										0	100		0	0	0	0	0	0	0	0
1	ID-101	1-1974	43	0	1		0	10-2017													Lympatenitis	10-2017		12-2017		12-2017		12-2017	0										0	100		0	0	0	0	0	0	0	0
1	ID-101	1-1974	43	0	1		0	11-2017													Bactaraemia	11-2017		12-2017		12-2017		12-2017	0										0	100	18	0	0	0	0	0	0	0	0
1	ID-004	7-1979	37	1	1		1	8-2017	7-2017	0	1	0	0	0	0	0	0	0				11-2017		11-2017		11-2017		11-2017	0										1	95		0	0	0	0	0	0	0	0
1	ID-004	1-1979	38	1	1		0	8-2017													Muscuskeletal backache	8-2017		11-2017		11-2017		11-2017	0										1	95	4 10	0	0	0	1	0	0	0	0
1	ID-004	1-1981	37	1	1		0	9-2017														12-2017		12-2017		12-2017		12-2017	0										1	95		0	0	0	0	0	0	0	0
1	ID-004	1-1981	37	1	1		0	11-2017													PPE	11-2017		12-2017		12-2017		12-2017	0										0	100		0	0	0	0	0	0	0	0
1	ID-004	8-1979	38	1	1		0	12-2017														6-2018		6-2018		6-2018		6-2018	0										0	100		0	0	0	0	0	0	0	0
1	ID-004	8-1979	38	1	1		0	1-2018														6-2018		6-2018		6-2018		6-2018	0										0	100		0	0	0	0	0	0	0	0
1	ID-353	1-2018	17	0	1		0	12-2017													PTB	11-2017		1-2018		1-2018		1-2018	0										0	100		0	0	0	0	0	0	0	0
1	ID-002	5-2000	17	0	1		0	8-2017														11-2017		11-2017		11-2017		11-2017	0										1	95	6 7	0	0	0	0	0	1	1	0
1	ID-002	5-2000	17	0	1		0	9-2017														12-2017		12-2017		12-2017		12-2017	0										0	100		0	0	0	0	0	0	0	0
1	ID-002	5-2000	17	0	1		0	11-2017														12-2017		12-2017		12-2017		12-2017	0										0	100		0	0	0	0	0	0	0	0
1	ID-002	5-2000	17	0	1		0	12-2017													Wound	12-2017		6-2018		6-2018		6-2018	0										0	100		0	0	0	0	0	0	0	0
1	ID-079	1-1977	40	0	1		0	8-2017														12-2017		12-2017		12-2017		12-2017	0										0	100	3 6 9	0	0	1	0	0	1	0	0
1	ID-079	1-1977	40	0	1		0	9-2017													Allergic dermatitis	9-2017		12-2017		12-2017		12-2017	0										0	100		0	0	0	0	0	0	0	0
1	ID-079	1-1977	40	0	1		0	10-2017														12-2017		12-2017		12-2017		12-2017	0										0	100		0	0	0	0	0	0	0	0
1	ID-079	1-1977	40	0	1		0	10-2017														12-2017		12-2017		12-2017		12-2017	0										0	100		0	0	0	0	0	0	0	0
1	ID-079	1-1977	40	0	1		0	5-2018													Toothache	5-2018		6-2018		6-2018		6-2018	0										0	100		0	0	0	0	0	0	0	0
1	ID-003	8-1996	21	1	1		0	8-2017														12-2017		12-2017		12-2017		12-2017	0										0	100		0	0	0	0	0	0	0	0
1	ID-003	8-1996	21	1	1		0	10-2017													Genital warts	10-2017	URTI	10-2017		12-2017		12-2017	0										0	100	6	0	0	0	0	0	1	0	0
1	ID-003	8-1996	21	1	1		0	12-2017													Warts	10-2000	Syphilis	12-2017		6-2018		6-2018	0										0	100		0	0	0	0	0	0	0	0
1	ID-003	8-1996	20	1	1		0	5-2018														6-2018		6-2018		6-2018		6-2018	0										0	100		0	0	0	0	0	0	0	0
1	ID-020	1-1991	26	0	1		0	8-2017														11-2017		11-2017		11-2017		11-2017	0										0	100		0	0	0	0	0	0	0	0
1	ID-020	1-1991	26	0	1		0	9-2017														12-2017		12-2017		12-2017		12-2017	0										0	100		0	0	0	0	0	0	0	0
1	ID-020	1-1991	26	0	1		0	10-2017													Vertigo	10-2017		12-2017		12-2017		12-2017	0										0	100		0	0	0	0	0	0	0	0
1	ID-020	3-1990	27	0	1		0	4-2018														6-2018		6-2018		6-2018		6-2018	0										0	100		0	0	0	0	0	0	0	0
1	ID-020	3-1990	26	0	1		0	11-2018														6-2018		6-2018		6-2018		6-2018	0										0	95		0	0	0	0	0	0	0	0
1	ID-015	1-1985	32	1	1		0	8-2017														12-2017		12-2017		12-2017		12-2017	0										1	95	4 9	0	0	0	1	0	0	0	0
1	ID-015	1-1985	32	1	1		0	8-2017														12-2017		12-2017		12-2017		12-2017	0										0	100		0	0	0	0	0	0	0	0
1	ID-015	1-1985	32	1	1		0	9-2017														12-2017		12-2017		12-2017		12-2017	0										0	100	6	0	0	0	0	0	1	0	0
1	ID-015	1-1985	32	1	1		0	10-2017														12-2017		12-2017		12-2017		12-2017	0										0	100		0	0	0	0	0	0	0	0
1	ID-015	1-1985	33	1	1		0	2-2019													Nil	2-2018		6-2018		6-2018		6-2018	0										0	100		0	0	0	0	0	0	0	0
1	ID-016	4-1972	45	1	1		0	8-2017														12-2017		12-2017		12-2017		12-2024	0										0	100	9	0	0	0	0	0	0	0	0
1	ID-016	4-1972	45	1	1		0	10-2017														12-2017		12-2017		12-2017		12-2017	0										0	100	5	0	0	0	0	1	0	0	0
1	ID-016	4-1972	45	1	1		0	11-2017													RTI	12-2017		6-2017		12-2017		12-2017	0										0	100		0	0	0	0	0	0	0	0
1	ID-016	4-1972	46	1	1		0	4-2018														6-2018		6-2018		6-2018		10-2018	0										0	100		0	0	0	0	0	0	0	0
1	ID-017	11-1991	22	1	1		0	8-2017														12-2017		12-2017		12-2017		12-2017	0										0	100	4	0	0	0	1	0	0	0	0
1	ID-017	11-1991	22	1	1		0	8-2017														12-2017		12-2017		12-2017		12-2017	0										0	100	4	0	0	0	1	0	0	0	0
1	ID-017	11-1991	22	1	1		0	9-2017														12-2017		12-2017		12-2017		12-2017	0										0	100		0	0	0	0	0	0	0	0
1	ID-017	11-1995	22	1	1		0	10-2017														12-2017		12-2017		12-2017		12-2017	0										0	100		0	0	0	0	0	0	0	0
1	ID-017	11-1995	22	1	1		0	10-2017														6-2018		6-2018		6-2018		6-2018	0										0	100		0	0	0	0	0	0	0	0
1	ID-017	11-1995	22	1	1		0	11-2017														6-2018		6-2018		6-2018		6-2018	0										0	100		0	0	0	0	0	0	0	0
1	ID-018	8-1997	20	0	1		0	8-2017														12-2017		12-2017		12-2017		12-2017	0										0	100		0	0	0	0	0	0	0	0
1	ID-018	8-1997	20	0	1		0	8-2017														12-2017		12-2017		12-2017		12-2017	0										0	100		0	0	0	0	0	0	0	0
1	ID-018	8-1997	18	0	1		0	9-2017													Common cold five	9-2017		6-2018		6-2018		6-2018	0										0	100		0	0	0	0	0	0	0	0
1	ID-018	8-1997	20	0	1		0	9-2017														12-2017		12-2017		12-2017		12-2017	0										0	999		0	0	0	0	0	0	0	0
1	ID-018	8-1999	20	0	1		0	10-2017														12-2017		12-2017		12-2017		12-2017	0										0	100		0	0	0	0	0	0	0	0
1	ID-018	8-1999	20	0	1		0	1-2018														6-2018		6-2018		6-2018		6-2018	0										0	95		0	0	0	0	0	0	0	0
1	ID-019	12-1997	20	1	1		0	8-2017													PID	8-2017		12-2017		12-2017		12-2017	0										0	95	6 9	0	0	0	0	0	1	0	0
1	ID-019	12-1997	20	0	1		0	8-2017														12-2017		12-2017		12-2017		12-2017	0										0	100		0	0	0	0	0	0	0	0
1	ID-019	12-1997	20	1	1		0	9-2017														12-2017		12-2017		12-2017		12-2017	0										0	85		0	0	0	0	0	0	0	0
1	ID-019	12-1997	20	1	1		0	10-2017														12-2017		12-2017		12-2017		12-2017	0										0	85		0	0	0	0	0	0	0	0
1	ID-019	12-1997	20	1	1		0	11-2017														12-2017		12-2017		12-2017		12-2017	0										0	100		0	0	0	0	0	0	0	0
1	ID-019	12-1997	20	1	1		0	4-2018														6-2018		6-2018		6-2018		6-2018	0										0	100		0	0	0	0	0	0	0	0
1	ID-031	5-1959	58	1	1		0	8-2017														12-2017		12-2017		12-2017		12-2017	0										0	100	10 17	0	0	0	0	0	0	0	0
1	ID-031	5-1959	58	1	1		0	8-2017														12-2017		12-2017		12-2017		12-2017	0										0	100		0	0	0	0	0	0	0	0
1	ID-031	5-1959	58	1	1		0	10-2017														12-2017		12-2017		12-2017		12-2017	0										0	100		0	0	0	0	0	0	0	0
1	ID-031	5-1959	58	1	1		0	11-2017														12-2017		12-2017		12-2017		12-2017	0										0	100		0	0	0	0	0	0	0	0
1	ID-031	5-1959	59	1	1		0	1-2018														6-2018		6-2018		6-2018		6-2018	0										0	100	10	0	0	0	0	0	0	0	0
1	ID-035	12-1970	46	1	1		0	8-2017														11-2017		11-2017		11-2017		11-2017	0										0	100		0	0	0	0	0	0	0	0
1	ID-035	12-1970	46	1	1		0	9-2017														11-2017		11-2017		11-2017		11-2017	0										0	100		0	0	0	0	0	0	0	0
1	ID-035	1-1971	46	1	1		0	10-2017														12-2017		12-2017		12-2017		12-2017	0										0	100		0	0	0	0	0	0	0	0
1	ID-035	1-1971	46	1	1		0	11-2017													Musculoskeletal pains	11-2017		12-2017		12-2017		12-2017	0										0	100		0	0	0	0	0	0	0	0
1	ID-035	12-1970	47	1	1		0	12-2017														6-2018		6-2018		6-2018		6-2018	0										0	100		0	0	0	0	0	0	0	0
1	ID-044	1-1981	30	1	1		0	8-2017													RTI	8-2017		12-2017		12-2017		12-2017	0										0	100	1	1	0	0	0	0	0	0	0
1	ID-044	1-1987	30	1	1		0	8-2017													HTN	8-2017		12-2017		12-2017		12-2017	0										0	100		0	0	0	0	0	0	0	0
1	ID-044	7-2018	30	1	1		0	9-2017														7-2018		7-2018		7-2018		7-2018	0										0	100		0	0	0	0	0	0	0	0
1	ID-044	1-1987	30	1	1		0	10-2017														12-2017		12-2017		12-2017		12-2017	0										0	100		0	0	0	0	0	0	0	0
1	ID-044	1-1987	30	1	1		0	11-2017													Dermititis	11-2017		12-2017		12-2017		12-2017	0										0	100		0	0	0	0	0	0	0	0
1	ID-034	6-1987	30	1	1		0	8-2017														11-2017		11-2017		11-2017		11-2017	0										0	100		0	0	0	0	0	0	0	0
1	ID-034	6-1987	30	1	1		0	8-2017														11-2017		11-2017		11-2017		11-2017	0										0	100	15	0	0	0	0	0	0	0	0
1	ID-034	1-1987	30	1	1		0	9-2017														12-2017		12-2017		12-2017		12-2017	0										0	100		0	0	0	0	0	0	0	0
1	ID-034	1-1987	30	1	1		0	10-2017														12-2017		12-2017		12-2017		12-2017	0										0	100		0	0	0	0	0	0	0	0
1	ID-034	6-1987	30	1	1		0	1-2018														6-2018		6-2018		6-2018		6-2018	0										0	95		0	0	0	0	0	0	0	0
1	ID-138	1-1990	27	0	1		0	1-2017													Boil	1-2018		6-2018		6-2018		6-2018	0										0	100		0	0	0	0	0	0	0	0
1	ID-138	1-1990	27	0	1		0	8-2017													Herpes	8-2017		12-2017		12-2017		12-2017	0										0	100		0	0	0	0	0	0	0	0
1	ID-138	1-1990	27	0	1		0	8-2017													Post herpetiz neurolagis	8-2017		12-2017		12-2017		12-2017	0										0	100		0	0	0	0	0	0	0	0
1	ID-138	1-1990	27	0	1		0	9-2017													A. Dermohrs	9-2017		12-2017		12-2017		12-2017	0										0	100		0	0	0	0	0	0	0	0
1	ID-138	1-1990	27	0	1		0	10-2017													B. Conjunctivitis	10-2017		12-2017		12-2017		12-2017	0										0	100		0	0	0	0	0	0	0	0
1	ID-138	1-1990	27	0	1		0	11-2017														12-2017		12-2017		12-2023		12-2017	0										0	100	12	0	0	0	0	0	0	0	0
1	ID-138	1-1990	27	0	1		0	1-2018													Boil	1-2018		6-2018		6-2018		6-2018	0										0	100		0	0	0	0	0	0	0	0
1	ID-078	1-1991	26	0	1		0	8-2017														12-2017		12-2017		12-2017		12-2017	0										0	100		0	0	0	0	0	0	0	0
1	ID-078	1-1991	26	0	1		0	9-2017														12-2017		12-2017		12-2017		12-2017	0										0	100		0	0	0	0	0	0	0	0
1	ID-078	1-1991	26	0	1		0	9-2017														12-2017		12-2017		12-2017		12-2017	0										0	100		0	0	0	0	0	0	0	0
1	ID-078	1-1991	26	0	1		0	10-2017														12-2017		12-2017		12-2017		12-2017	0										0	100		0	0	0	0	0	0	0	0
1	ID-078	1-1991	26	0	1		0	1-2018													URTI	1-2018		6-2018		6-2018		6-2018	0										0	100		0	0	0	0	0	0	0	0
1	ID-083	1-1985	31	1	1		0	8-2017														11-2017		11-2017		11-2017		11-2017	0										0	100	4 10	0	0	0	1	0	0	0	0
1	ID-082	8-1988	29	0	1		0	8-2017													Kaposi Sarcoma	8-2017	RTI	8-2017		11-2017		11-2017	0										1	95	9	0	0	0	0	0	0	0	0
1	ID-082	8-1988	29	0	1		0	10-2017													TB Abdomen	10-2017		12-2017		12-2017		12-2017	0										0	100		0	0	0	0	0	0	0	0
1	ID-156	5-1982	35	1	1		0	8-2017													Allergic cough	8-2017		11-2017		11-2017		11-2017	0										0	100		0	0	0	0	0	0	0	0
1	ID-156	5-1982	35	1	1		0	9-2017													Allergic airway	8-2017		11-2017		11-2017		11-2017	0										0	100		0	0	0	0	0	0	0	0
1	ID-156	1-1982	35	1	1		0	10-2017													Gastritis	10-2017		12-2017		12-2017		12-2017	0										0	100		0	0	0	0	0	0	0	0
1	ID-156	5-1982	35	1	1		0	11-2017														12-2017		12-2017		12-2017		12-2017	0										0	95		0	0	0	0	0	0	0	0
1	ID-156	5-1982	36	1	1		0	2-2018														6-2018		6-2018		6-2018		6-2018	0										0	100		0	0	0	0	0	0	0	0
1	ID-158	1-1987	30	0	1		0	8-2017														12-2017		6-2017		12-2017		12-2017	0										0	100		0	0	0	0	0	0	0	0
1	ID-158	1-1987	30	0	1		0	10-2017														12-2017		12-2017		12-2017		12-2017	0										0	100		0	0	0	0	0	0	0	0
1	ID-158	1-1987	30	0	1		0	12-2017													NVL	12-2017		12-2017		12-2017		12-2017	0										0	80		0	0	0	0	0	0	0	0
1	ID-158	1-2018	31	0	1		0	1-2018													Mixed rash	1-2018		1-2018		1-2018		1-2018	0										0	100		0	0	0	0	0	0	0	0
1	ID-161	12-1998	19	1	1		0	8-2017														11-2017		11-2017		11-2017		11-2017	0										0	100		0	0	0	0	0	0	0	0
1	ID-161	12-1998	18	1	1		0	9-2017													URTI	9-2016		3-2017		11-2017		11-2017	0										0	100		0	0	0	0	0	0	0	0
1	ID-221	1-1984	33	1	1		0	9-2017														12-2017		12-2017		12-2017		12-2017	0										0	100		0	0	0	0	0	0	0	0
1	ID-221	1-1984	33	1	1		0	9-2017														12-2017		12-2017		12-2017		12-2017	0										0	100		0	0	0	0	0	0	0	0
1	ID-221	1-1984	33	1	1		0	10-2017														12-2017		12-2017		12-2017		12-2017	0										0	100		0	0	0	0	0	0	0	0
1	ID-221	1-1984	33	1	1		0	11-2017														12-2017		12-2017		12-2017		12-2017	0										0	100		0	0	0	0	0	0	0	0
1	ID-221	1-1984	34	1	1		0	4-2018														6-2018		6-2018		6-2018		6-2018	0										0	100		0	0	0	0	0	0	0	0
1	ID-221	1-1984	34	1	1		0	6-2018														6-2018		6-2018		6-2018		6-2018	0										0	95		0	0	0	0	0	0	0	0
1	ID-216	1-1988	29	1	1		0	10-2017													Gastritis/GUD	10-2017		11-2017		11-2017		11-2017	0										0	100	2 6	0	1	0	0	0	1	0	0
1	ID-216	1-1988	29	1	1		0	10-2017													Allergic airway	10-2017	Arthritis	10-2017		12-2017		12-2017	0										0	100	4 6	0	0	0	1	0	1	0	0
1	ID-216	1-1988	29	1	1		0	11-2017													RTI	11-2017		12-2017		12-2017		12-2017	0										0	100		0	0	0	0	0	0	0	0
1	ID-216	6-2018	30	1	1		0	4-2018													Thyroditis	4-2018	PPE	4-2018		6-2018		6-2018	0										0	100		0	0	0	0	0	0	0	0
1	ID-333	1-1977	50	1	1		0	11-2017														12-2017		12-2017		12-2017		12-2017	0										0	100		0	0	0	0	0	0	0	0
1	ID-333	5-1976	41	1	1		0	12-2017														6-2018		6-2018		6-2018		6-2018	0										0	95		0	0	0	0	0	0	0	0
1	ID-333	5-1976	41	1	1		0	3-2018														6-2018		6-2018		6-2018		6-2018	0										0	95		0	0	0	0	0	0	0	0
1	ID-215	1-1986	31	0	1		0	9-2017														11-2017		11-2017		11-2017		11-2017	0										0	100		0	0	0	0	0	0	0	0
1	ID-215	1-1986	31	0	1		0	10-2017														11-2017		11-2017		11-2017		11-2017	0										0	100		0	0	0	0	0	0	0	0
1	ID-215	1-1986	31	0	1		0	11-2017														12-2017		12-2017		12-2017		12-2017	0										0	100		0	0	0	0	0	0	0	0
1	ID-215	1-1986	31	0	1		0	11-2017														12-2017		12-2022		12-2017		12-2017	0										0	100		0	0	0	0	0	0	0	0
1	ID-215	1-1986	32	0	1		0	4-2018														6-2018		6-2018		6-2018		6-2018	0										0	100		0	0	0	0	0	0	0	0
1	ID-214	12-1989	28	1	1		0	9-2017														11-2017		11-2017		11-2017		11-2017	0										0	100		0	0	0	0	0	0	0	0
1	ID-214	12-2017	28	1	1		0	10-2017														11-2017		11-2017		11-2017		11-2017	0										0	100		0	0	0	0	0	0	0	0
1	ID-214	12-1989	18	1	1		0	11-2017														12-2017		12-2017		12-2017		12-2017	0										0	100		0	0	0	0	0	0	0	0
1	ID-214	12-1989	28	1	1		0	11-2017														12-2017		12-2017		12-2017		12-2017	0										0	100		0	0	0	0	0	0	0	0
1	ID-214	12-1989	26	1	1		0	2-2018														6-2018		6-2018		6-2018		6-2018	0										0	100		0	0	0	0	0	0	0	0
1	ID-214	12-1989	28	1	1		0	6-2018														6-2018		6-2018		6-2018		6-2018	0										0	95		0	0	0	0	0	0	0	0
1	ID-218	2-1993	24	1	1		0	9-2017													Uterine fibroids	9-2017		12-2017		12-2017		12-2017	0										0	100		0	0	0	0	0	0	0	0
1	ID-218	2-1993	24	1	1		0	10-2017														12-2017		12-2017		12-2017		12-2017	0										0	100		0	0	0	0	0	0	0	0
1	ID-218	2-1993	24	1	1		0	12-2017														12-2017		12-2017		12-2017		12-2017	0										0	100		0	0	0	0	0	0	0	0
1	ID-231	1-1968	49	0	1		0	10-2017														12-2017		12-2017		12-2017		12-2017	0										0	100		0	0	0	0	0	0	0	0
1	ID-231	2-1969	50	0	1		0	10-2017														1-2018		1-2018		1-2018		1-2018	0										0	100		0	0	0	0	0	0	0	0
1	ID-231	2-1969	45	0	1		0	12-2017													RTI	11-2017		6-2018		6-2018		6-2018	0										0	100		0	0	0	0	0	0	0	0
1	ID-231	2-1969	45	0	1		0	5-2018													RTI	4-2018		6-2018		6-2018		6-2018	0										0	100		0	0	0	0	0	0	0	0
1	ID-229	1-1997	20	1	1		0	10-2017														12-2017		12-2017		12-2017		12-2017	0										0	100		0	0	0	0	0	0	0	0
1	ID-229	1-1997	20	1	1		0	10-2017														12-2017		12-2017		12-2017		12-2017	0										0	100		0	0	0	0	0	0	0	0
1	ID-229	1-1997	20	1	1		0	11-2017														12-2017		12-2017		12-2017		12-2017	0										0	100		0	0	0	0	0	0	0	0
1	ID-229	1-1997	20	1	1		0	12-2017														6-2018		6-2018		6-2018		6-2018	0										0	100		0	0	0	0	0	0	0	0
1	ID-229	6-2018	21	1	1		0	5-2018														6-2018		6-2018		6-2018		6-2018	0										0	100		0	0	0	0	0	0	0	0
1	ID-332	1-1988	29	1	1		0	11-2017														12-2017		12-2017		12-2017		12-2017	0										0	100		0	0	0	0	0	0	0	0
1	ID-332	1-1988	29	1	1		0	11-2017														12-2017		12-2017		12-2017		12-2017	0										0	95		0	0	0	0	0	0	0	0
1	ID-332	1-2018	29	1	1		0	12-2017														1-2018		1-2018		1-2018		1-2018	0										0	100	8	0	0	0	0	0	0	0	1
1	ID-332	1-1988	30	1	1		0	4-2018													URTI	8-2018		6-2018		6-2018		6-2018	0										0	95		0	0	0	0	0	0	0	0
1	ID-347	12-1983	32	1	1		0	11-2017														1-2018		1-2018		1-2018		1-2018	0										0	100		0	0	0	0	0	0	0	0
1	ID-347	12-1983	32	1	1		0	1-2018														1-2018		1-2018		1-2018		1-2018	0										0	100		0	0	0	0	0	0	0	0
1	ID-347	12-1983	34	1	1		0	3-2018													Dermatitis	3-2018	Cold	3-2018	Post Hz neurlagia	3-2018		6-2018	0										0	100		0	0	0	0	0	0	0	0
1	ID-347	12-1983	34	1	7	TDF/3TC/EFV	1	6-2018	6-2018	4	0	0	0	0	1	0	0	0				6-2018		6-2018		6-2018		6-2018	0										0	95		0	0	0	0	0	0	0	0
1	ID-269	1-1984	33	1	1		0	10-2017													EPTB	10-2017		11-2017		11-2017		11-2017	0										1	100		0	0	0	0	0	0	0	0
1	ID-269	1-1984	33	1	1		0	11-2017													EPTB	10-2017		11-2017		11-2017		11-2017	0										0	100		0	0	0	0	0	0	0	0
1	ID-269	1-1984	33	1	1		0	12-2017														1-2018		1-2026		1-2018		1-2018	0										0	100		0	0	0	0	0	0	0	0
1	ID-269	6-1984	33	1	1		0	2-2018													TB	2-2018		6-2018		6-2018		6-2018	0										0	100		0	0	0	0	0	0	0	0
1	ID-269	6-1984	34	1	1		0	4-2018													TB	10-2017		6-2018		6-2018		6-2018	0										0	100		0	0	0	0	0	0	0	0
1	ID-269	1-1984	33	1	1		0	11-2018													EPTB	10-2017		1-2018		1-2018		1-2018	0										0	100		0	0	0	0	0	0	0	0
1	ID-342	1-1989	28	1	1		0	11-2017														12-2017		12-2017		12-2017		12-2017	0										0	100		0	0	0	0	0	0	0	0
1	ID-342	1-2018	28	1	1		0	12-2017														1-2018		1-2018		1-2018		1-2018	0										0	100		0	0	0	0	0	0	0	0
1	ID-342	6-1989	29	1	1		0	1-2018													Urti	1-2018		6-2018		6-2018		6-2018	0										0	100		0	0	0	0	0	0	0	0
1	ID-342	6-1989	29	1	1		0	6-2018													Urti	6-2018		6-2018		6-2018		6-2018	0										0	100		0	0	0	0	0	0	0	0
1	ID-353	1-2000	17	0	1		0	11-2017													Pulmonary TB	11-2017		6-2018		6-2018		6-2018	0										0	95		0	0	0	0	0	0	0	0
1	ID-353	1-2000	17	0	1		0	11-2017													PTB	11-2017		12-2017		12-2017		12-2017	0										0	100		0	0	0	0	0	0	0	0
1	ID-353	1-2000	17	0	1		0	11-2017													PTB	11-2017		12-2017		12-2017		12-2017	0										0	100		0	0	0	0	0	0	0	0
1	ID-353	1-2000	17	0	1		0	1-2018													PTB	11-2018		1-2018		1-2018		1-2018	0										0	100		0	0	0	0	0	0	0	0
1	ID-353	1-2000	17	0	1		0	2-2018													TB	11-2017		6-2018		6-2018		6-2018	0										0	100		0	0	0	0	0	0	0	0
1	ID-309	6-1976	42	1	1		0	1-2015														6-2018		6-2018		6-2018		6-2018	0										0	95		0	0	0	0	0	0	0	0
1	ID-309	6-1976	42	1	1		0	11-2017														12-2017		12-2017		12-2017		12-2017	0										0	100		0	0	0	0	0	0	0	0
1	ID-309	7-2018	43	1	1		0	4-2018														7-2018		7-2018		7-2018		7-2018	0										0	100		0	0	0	0	0	0	0	0
1	ID-309	6-1976	42	1	1		0	4-2018														6-2018		6-2018		6-2018		6-2018	0										0	100		0	0	0	0	0	0	0	0
1	ID-309	6-1976	42	1	1		0	12-2018														1-2018		1-2018		1-2018		1-2018	0										1	95		0	0	0	0	0	0	0	0
1	ID-212	6-1984	33	1	1		0	9-2017														11-2017		11-2017		11-2017		11-2017	0										0	100	3 6 9 17	0	0	1	0	0	1	0	0
1	ID-212	6-1984	33	1	1		0	10-2017														11-2017		11-2017		11-2017		11-2017	0										0	100		0	0	0	0	0	0	0	0
1	ID-212	6-1984	33	1	1		0	11-2017														12-2017		12-2017		12-2017		12-2017	0										0	100	3	0	0	1	0	0	0	0	0
1	ID-212	6-1984	34	1	1		0	6-2018														6-2018		6-2018		6-2018		6-2018	0										0	100		0	0	0	0	0	0	0	0
1	ID-188	1-1953	64	1	1		0	9-2017													URTI	9-2017		11-2017		11-2017		11-2017	0										0	100		0	0	0	0	0	0	0	0
1	ID-188	1-1953	64	1	1		0	9-2017														11-2017		11-2017		11-2017		11-2017	0										0	100		0	0	0	0	0	0	0	0
1	ID-188	1-1953	65	1	1		0	10-2017														12-2017		12-2017		12-2017		12-2017	0										0	100		0	0	0	0	0	0	0	0
1	ID-188	1-1953	65	1	1		0	11-2017													A.Rhiritis	11-2017		12-2017		12-2017		12-2017	0										0	100		0	0	0	0	0	0	0	0
1	ID-188	1-1953	65	1	2		0	12-2017														6-2018		6-2018		6-2018		6-2018	0										0	100		0	0	0	0	0	0	0	0
1	ID-188	1-1953	65	1	1		0	4-2018														6-2018		6-2018		6-2018		6-2018	0										0	100		0	0	0	0	0	0	0	0
1	ID-001	5-1956	60	1	7	Missing	0	8-2017														11-2017		11-2017		11-2017		11-2017	0										0	95	4 6 10	0	0	0	1	0	1	0	0
1	ID-001	6-1956	60	1	7	CBV-DTG	0	8-2017													Triqemind Neuralquin	8-2017		11-2017		11-2017		11-2017	0										1	95	4	0	0	0	1	0	0	0	0
1	ID-001	1-2018	62	1	2		0	10-2017														1-2018		1-2018		1-2018		1-2018	0										0	100		0	0	0	0	0	0	0	0
1	ID-001	1-1956	61	1	2		0	5-2018														6-2018		6-2018		6-2018		6-2018	0										0	100		0	0	0	0	0	0	0	0
1	ID-307	10-1962	55	1	2		0	11-2017														12-2017		12-2023		12-2017		12-2017	0										0	100		0	0	0	0	0	0	0	0
1	ID-307	10-1962	55	1	2		0	11-2017														12-2017		12-2017		12-2017		12-2017	0										0	100		0	0	0	0	0	0	0	0
1	ID-307	10-1962	55	1	2		0	1-2018														6-2018		6-2018		6-2018		6-2018	0										0	95		0	0	0	0	0	0	0	0
1	ID-307	10-1962	55	1	2		0	4-2018														6-2018		6-2018		6-2018		6-2018	0										0	100		0	0	0	0	0	0	0	0
1	ID-345	5-1976	42	0	1		0	11-2017														6-2018		6-2018		6-2018		6-2018	0										0	95		0	0	0	0	0	0	0	0
1	ID-345	5-1976	41	0	1		0	12-2017														1-2018		1-2018		1-2018		1-2018	0										0	100	10	0	0	0	0	0	0	0	0
1	ID-345	5-1976	42	0	1		0	1-2018														6-2018		6-2018		6-2018		6-2018	0										0	100		0	0	0	0	0	0	0	0
1	ID-345	5-1976	42	0	1		0	4-2018														6-2018		6-2018		6-2018		6-2018	0										0	100		0	0	0	0	0	0	0	0
1	ID-312	1-1965	52	1	1		0	11-2017														12-2017		12-2017		12-2017		12-2017	0										0	100		0	0	0	0	0	0	0	0
1	ID-312	1-1965	52	1	1		0	11-2017														12-2017		12-2017		12-2017		12-2017	0										0	100		0	0	0	0	0	0	0	0
1	ID-312	12-1962	54	1	1		0	12-2017													Urti	12-2017		6-2018		6-2018		6-2018	0										0	100		0	0	0	0	0	0	0	0
1	ID-312	12-1962	53	1	1		0	1-2018														6-2018		6-2018		6-2018		6-2018	0										0	100		0	0	0	0	0	0	0	0
1	ID-312	12-1965	53	1	1		0	4-2018														6-2018		6-2018		6-2018		6-2018	0										0	100		0	0	0	0	0	0	0	0
1	ID-102	1-1962	55	0	1		0	8-2017														11-2017		11-2017		11-2017		11-2017	0										1	95	1 6	1	0	0	0	0	1	0	0
1	ID-102	1-1962	55	0	1		0	9-2017														11-2017		11-2017		11-2017		11-2017	0										0	100		0	0	0	0	0	0	0	0
1	ID-102	1-1966	51	0	1		0	10-2017													Pyelonephritis	10-2017		12-2017		12-2017		12-2017	0										0	100		0	0	0	0	0	0	0	0
1	ID-102	1-2018	51	0	1		0	12-2017													Common cold	12-2017		1-2018		1-2018		1-2018	0										0	100		0	0	0	0	0	0	0	0
1	ID-102	6-2018	52	0	1		0	7-2018													Respiratory infection	3-2018		6-2018		6-2018		6-2018	0										0	100		0	0	0	0	0	0	0	0
1	ID-328	1-1985	32	0	2		0	11-2017														11-2017		11-2017		11-2017		11-2017	0										0	100		0	0	0	0	0	0	0	0
1	ID-328	1-1985	33	0	2		0	1-2018													UTI	1-2018		6-2018		6-2018		6-2018	0										0	84		0	0	0	0	0	0	0	0
1	ID-328	1-1985	33	0	2		0	2-2018														6-2018		6-2018		6-2018		6-2018	0										0	100	2	0	1	0	0	0	0	0	0
1	ID-328	1-1985	33	0	2		0	5-2018													Herpes zoster	5-2018		6-2018		6-2018		6-2018	0										0	95	6	0	0	0	0	0	1	0	0
1	ID-331	2-1980	37	1	1		0	11-2017														12-2017		12-2017		12-2017		12-2017	0										0	100	10	0	0	0	0	0	0	0	0
1	ID-331	2-1980	37	1	1		0	11-2017														12-2017		12-2017		12-2017		12-2017	0										0	100	10	0	0	0	0	0	0	0	0
1	ID-331	2-1980	37	1	1		0	12-2017														1-2018		1-2018		1-2018		1-2018	0										1	100		0	0	0	0	0	0	0	0
1	ID-331	2-1980	37	1	1		0	4-2018														6-2018		6-2018		6-2018		6-2018	0										0	100		0	0	0	0	0	0	0	0
1	ID-308	1-1981	36	1	1		0	11-2017														12-2017		12-2017		12-2017		12-2017	0										0	95		0	0	0	0	0	0	0	0
1	ID-308	1-1981	36	1	1		0	11-2017														12-2017		12-2022		12-2017		12-2017	0										0	100		0	0	0	0	0	0	0	0
1	ID-308	6-1981	37	1	1		0	6-2018														6-2018		6-2018		6-2018		6-2018	0										0	95		0	0	0	0	0	0	0	0
1	ID-337	12-1994	22	1	2		1	10-2017	10-2017	0	1	0	0	0	0	0	0	0				12-2017		12-2017		12-2017		12-2017	0										0	100	1 4 6	1	0	0	1	0	1	0	0
1	ID-337	12-1994	22	1	2		0	11-2017														12-2017		12-2017		12-2017		12-2017	0										0	100	17	0	0	0	0	0	0	0	0
1	ID-337	12-1994	22	1	2		0	12-2017														6-2018		6-2018		6-2018		6-2018	0										0	95		0	0	0	0	0	0	0	0
1	ID-337	12-1994	23	1	2		0	1-2018														6-2018		6-2018		6-2018		6-2018	0										0	100		0	0	0	0	0	0	0	0
1	ID-337	12-1994	23	1	2		0	2-2018														6-2018		6-2018		6-2018		6-2018	0										0	100		0	0	0	0	0	0	0	0
1	ID-325	10-1959	57	0	2		0	11-2017													TB	11-2017		12-2017		12-2017		12-2017	0										0	100	10	0	0	0	0	0	0	0	0
1	ID-288	4-1986	31	1	1		0	10-2017														2-2018		2-2018		2-2018		2-2018	0										0	100		0	0	0	0	0	0	0	0
1	ID-288	4-1986	31	1	1		0	11-2017														2-2018		2-2018		2-2018		2-2018	0										0	100		0	0	0	0	0	0	0	0
1	ID-288	4-1986	31	1	1		0	12-2017														6-2018		6-2018		6-2018		6-2018	0										0	100		0	0	0	0	0	0	0	0
1	ID-288	4-1986	31	1	1		0	2-2018														6-2018		6-2018		6-2018		6-2018	0										0	100		0	0	0	0	0	0	0	0
1	ID-288	4-1986	31	1	1		0	5-2018														6-2018		6-2018		6-2018		6-2018	0										0	95		0	0	0	0	0	0	0	0
1	ID-311	1-1979	38	1	1		0	11-2017														12-2017		12-2017		12-2017		12-2017	0										0	100		0	0	0	0	0	0	0	0
1	ID-311	1-1979	38	0	1		0	11-2017														12-2017		12-2017		12-2017		12-2017	0										0	100		0	0	0	0	0	0	0	0
1	ID-311	1-1979	38	0	1		0	12-2017													RTF	12-2017		7-2018		7-2018		7-2018	0										0	100		0	0	0	0	0	0	0	0
1	ID-311	1-1979	39	0	1		0	1-2018														7-2018		7-2018		7-2018		7-2018	0										0	100		0	0	0	0	0	0	0	0
1	ID-311	1-1979	38	0	1		0	1-2018														6-2018		6-2018		6-2018		6-2018	0										0	100		0	0	0	0	0	0	0	0
1	ID-311	1-1979	39	0	1		0	4-2018														7-2018		7-2018		7-2018		7-2018	0										0	100		0	0	0	0	0	0	0	0
1	ID-343	1-1954	63	0	1		0	11-2017														12-2017		12-2017		12-2017		12-2017	0										0	100		0	0	0	0	0	0	0	0
1	ID-343	1-1954	63	0	1		0	11-2017														2-2018		2-2018		2-2018		2-2018	0										0	100		0	0	0	0	0	0	0	0
1	ID-343	1-1954	63	0	1		0	11-2017													URTI	11-2017		1-2018		1-2018		1-2018	0										0	100		0	0	0	0	0	0	0	0
1	ID-343	1-1954	65	0	1		0	5-2018														6-2018		6-2018		6-2018		6-2018	0										0	95		0	0	0	0	0	0	0	0
1	ID-327	2-2018	31	1	1		0	1-2017													URTI	11-2017		2-2018		2-2018		2-2018	0										0	100		0	0	0	0	0	0	0	0
1	ID-327	1-1985	32	1	1		0	11-2017														12-2017		12-2017		12-2017		12-2017	0										0	100		0	0	0	0	0	0	0	0
1	ID-327	1-1985	31	1	1		0	11-2017													URTI	11-2017		12-2017		12-2017		12-2017	0										0	100		0	0	0	0	0	0	0	0
1	ID-327	1-1985	32	1	1		0	12-2017													Pruritis	12-2017		6-2018		6-2018		6-2018	0										0	100		0	0	0	0	0	0	0	0
1	ID-327	1-1985	33	0	1		0	3-2018														6-2018		6-2018		6-2018		6-2018	0										0	95		0	0	0	0	0	0	0	0
1	ID-326	12-1977	42	1	1		0	11-2017														6-2018		6-2018		6-2018		6-2018	0										0	95		0	0	0	0	0	0	0	0
1	ID-326	12-1977	42	1	1		0	2-2018														6-2018		6-2018		6-2018		6-2018	0										0	95		0	0	0	0	0	0	0	0
1	ID-326	12-1977	42	1	1		0	5-2018													V. Warts, V. Candidiasis	5-2018		6-2018		6-2018		6-2018	0										0	84		0	0	0	0	0	0	0	0
1	ID-084	1-1972	45	0	2		1	9-2017	8-2017	0	1	0	0	0	0	0	0	0			Ulcer on penis	9-2017		11-2017		11-2017		11-2017	0										0	84		0	0	0	0	0	0	0	0
1	ID-084	1-1972	45	0	7	CBV-DTG	0	11-2017														11-2017		11-2017		11-2017		11-2017	0										0	85		0	0	0	0	0	0	0	0
1	ID-084	1-1972	45	0	2		0	12-2017													Genital sores	12-2017		6-2018		6-2018		6-2018	0										0	100		0	0	0	0	0	0	0	0
2	ID-206	10-2017	48	1	2		0	9-2017														12-2017		12-2017		12-2017		12-2017	0										0	95		0	0	0	0	0	0	0	0
2	ID-206	10-2016	48	1	2		0	10-2017														12-2017		12-2017		12-2017		12-2017	0										0	95		0	0	0	0	0	0	0	0
2	ID-206	10-2017	48	1	1		0	11-2017														12-2017		12-2017		12-2017		12-2017	0										0	95		0	0	0	0	0	0	0	0
2	ID-206	10-2017	48	1	1		0	12-2017														6-2018		6-2018		6-2018		6-2018	0										0	95		0	0	0	0	0	0	0	0
2	ID-206	10-1969	48	1	1		0	2-2018														6-2018		6-2018		6-2018		6-2018	0										0	95		0	0	0	0	0	0	0	0
2	ID-248	1-1966	51	1	1		0	10-2017														12-2017		12-2017		12-2017		12-2017	0										0	95		0	0	0	0	0	0	0	0
2	ID-248	1-1966	51	1	1		0	11-2017														12-2017		12-2017		12-2017		12-2017	0										0	95		0	0	0	0	0	0	0	0
2	ID-248	1-1966	51	1	1		0	12-2017														6-2018		6-2018		6-2018		6-2018	0										0	95		0	0	0	0	0	0	0	0
2	ID-248	1-1966	51	1	1		0	1-2018														6-2018		6-2018		6-2018		6-2018	0										0	95		0	0	0	0	0	0	0	0
2	ID-203	11-1981	36	1	1		0	9-2017														11-2017		11-2017		11-2017		11-2017	0										0	95		0	0	0	0	0	0	0	0
2	ID-203	11-1981	36	1	1		0	10-2017														11-2017		11-2017		11-2017		11-2017	0										0	95		0	0	0	0	0	0	0	0
2	ID-203	11-1981	36	1	1		0	11-2017														12-2017		12-2017		12-2017		12-2017	0										0	95		0	0	0	0	0	0	0	0
2	ID-203	11-1981	36	1	1		0	12-2017														6-2018		6-2018		6-2018		6-2018	0										0	95		0	0	0	0	0	0	0	0
2	ID-203	11-1981	36	1	1		0	2-2018														6-2018		6-2018		6-2018		6-2018	0										0	95		0	0	0	0	0	0	0	0
2	ID-135	11-1985	32	0	1		0	8-2017														12-2017		12-2017		12-2017		12-2017	0										0	95		0	0	0	0	0	0	0	0
2	ID-135	11-1985	32	0	1		0	9-2017														12-2017		12-2017		12-2017		12-2017	0										0	95		0	0	0	0	0	0	0	0
2	ID-135	11-1985	32	0	1		0	10-2017														12-2017		12-2017		12-2017		12-2017	0										0	95		0	0	0	0	0	0	0	0
2	ID-135	11-1985	32	0	1		0	11-2017														12-2017		12-2017		12-2017		12-2017	0										0	95		0	0	0	0	0	0	0	0
2	ID-135	11-1985	32	0	1		0	2-2018														6-2018		6-2018		6-2018		6-2018	0										0	95		0	0	0	0	0	0	0	0
2	ID-253	6-1972	45	1	1		0	10-2017														12-2017		12-2017		12-2017		12-2017	0										0	95		0	0	0	0	0	0	0	0
2	ID-253	6-1972	45	1	1		0	11-2017														12-2017		12-2017		12-2017		12-2017	0										0	95		0	0	0	0	0	0	0	0
2	ID-253	6-1972	45	1	1		0	12-2017														6-2018		6-2018		6-2018		6-2018	0										0	95		0	0	0	0	0	0	0	0
2	ID-253	6-1972	45	1	1		0	2-2018														6-2018		6-2018		6-2018		6-2018	0										0	95		0	0	0	0	0	0	0	0
2	ID-253	6-1972	45	1	1		0	3-2018														6-2018		6-2018		6-2018		6-2018	0										0	95		0	0	0	0	0	0	0	0
2	ID-303	2-1983	34	1	1		0	11-2017														12-2017		12-2017		12-2017		12-2017	0										0	95		0	0	0	0	0	0	0	0
2	ID-303	2-1983	34	1	1		0	12-2017														1-2018		1-2018		1-2018		1-2018	0										0	95		0	0	0	0	0	0	0	0
2	ID-238	6-1983	34	0	1		0	11-2017														12-2017		12-2017		12-2017		12-2017	0										0	95		0	0	0	0	0	0	0	0
2	ID-238	6-1983	34	0	1		0	12-2017														1-2018		1-2018		1-2018		1-2018	0										0	95		0	0	0	0	0	0	0	0
2	ID-238	6-1983	34	0	1		0	1-2018														1-2018		1-2018		1-2018		1-2018	0										0	95		0	0	0	0	0	0	0	0
2	ID-238	6-1983	34	0	1		0	2-2018														6-2018		6-2018		6-2018		6-2018	0										0	95		0	0	0	0	0	0	0	0
2	ID-238	6-1983	34	0	1		0	3-2018														6-2018		6-2018		6-2018		6-2018	0										0	95		0	0	0	0	0	0	0	0
2	ID-225	8-1980	37	0	1		0	10-2017														12-2017		12-2017		12-2017		12-2017	0										0	95		0	0	0	0	0	0	0	0
2	ID-225	8-1980	37	0	1		0	10-2017														12-2017		12-2025		12-2017		12-2017	0										0	95		0	0	0	0	0	0	0	0
2	ID-225	8-1980	37	0	1		0	12-2017														6-2018		6-2018		6-2018		6-2018	0										0	95		0	0	0	0	0	0	0	0
2	ID-225	8-1980	37	0	1		0	2-2018														6-2018		6-2018		6-2018		6-2018	0										0	95		0	0	0	0	0	0	0	0
2	ID-225	8-1980	37	0	1		0	3-2018														6-2018		6-2018		6-2018		6-2018	0										0	95		0	0	0	0	0	0	0	0
2	ID-194	6-1973	44	0	1		0	9-2017														12-2017		12-2017		12-2017		12-2017	0										0	95		0	0	0	0	0	0	0	0
2	ID-194	6-1973	44	0	1		0	10-2017														12-2017		12-2017		12-2017		12-2017	0										0	95		0	0	0	0	0	0	0	0
2	ID-194	6-1973	43	0	1		0	11-2017														12-2017		12-2017		12-2017		12-2017	0										0	95		0	0	0	0	0	0	0	0
2	ID-194	6-1973	44	0	1		0	11-2017														12-2017		12-2017		12-2017		12-2017	0										0	95		0	0	0	0	0	0	0	0
2	ID-194	6-1973	44	0	1		0	2-2018														6-2018		6-2018		6-2018		6-2018	0										0	95		0	0	0	0	0	0	0	0
2	ID-220	3-2004	13	1	1		0	9-2017														11-2017		11-2017		11-2017		11-2017	0										0	95	17	0	0	0	0	0	0	0	0
2	ID-220	3-2004	13	1	1		0	10-2017														11-2017		11-2017		11-2017		11-2017	0										0	95		0	0	0	0	0	0	0	0
2	ID-220	3-2004	13	1	1		0	11-2017														12-2017		12-2017		12-2017		12-2017	0										0	95		0	0	0	0	0	0	0	0
2	ID-220	3-2004	13	1	1		0	12-2017														6-2018		6-2018		6-2018		6-2018	0										0	95		0	0	0	0	0	0	0	0
2	ID-220	3-2004	13	1	1		0	3-2018														6-2018		6-2018		6-2018		6-2018	0										0	95		0	0	0	0	0	0	0	0
2	ID-028	10-1978	39	1	1		0	8-2017														12-2017		12-2017		12-2017		12-2017	0										0	95		0	0	0	0	0	0	0	0
2	ID-028	10-1978	39	1	1		0	9-2017														12-2017		12-2017		12-2017		12-2017	0										0	95		0	0	0	0	0	0	0	0
2	ID-028	10-1978	39	1	1		0	10-2017														12-2017		12-2017		12-2017		12-2017	0										0	95		0	0	0	0	0	0	0	0
2	ID-028	10-1978	39	1	1		0	11-2017														12-2017		12-2017		12-2017		12-2017	0										0	95		0	0	0	0	0	0	0	0
2	ID-028	10-1978	39	1	1		0	1-2018														6-2018		6-2018		6-2018		6-2018	0										0	95		0	0	0	0	0	0	0	0
2	ID-240	6-2017	33	1	1		0	9-2017														12-2017		12-2017		12-2017		12-2017	0										0	95		0	0	0	0	0	0	0	0
2	ID-240	5-1984	33	1	1		0	10-2017														11-2017		11-2017		11-2017		11-2017	0										0	95		0	0	0	0	0	0	0	0
2	ID-240	6-1984	33	1	1		0	11-2017														6-2018		6-2018		6-2018		6-2018	0										0	95		0	0	0	0	0	0	0	0
2	ID-240	6-1984	33	1	1		0	12-2017														6-2018		6-2023		6-2018		6-2018	0										0	95		0	0	0	0	0	0	0	0
2	ID-240	6-1984	33	1	1		0	12-2017														6-2018		6-2018		6-2018		6-2018	0										0	95		0	0	0	0	0	0	0	0
2	ID-240	6-1984	33	1	1		0	2-2018														6-2018		6-2018		6-2018		6-2018	0										0	95		0	0	0	0	0	0	0	0
2	ID-208	1-1987	30	1	1		0	9-2017														12-2017		12-2017		12-2017		12-2017	0										0	95		0	0	0	0	0	0	0	0
2	ID-208	1-1987	30	1	1		0	10-2017														12-2017		12-2017		12-2017		12-2017	0										0	95		0	0	0	0	0	0	0	0
2	ID-208	1-1987	30	1	1		0	11-2017														12-2017		12-2017		12-2017		12-2017	0										0	95		0	0	0	0	0	0	0	0
2	ID-208	1-1987	30	1	1		0	1-2018														6-2018		6-2018		6-2018		6-2018	0										0	95		0	0	0	0	0	0	0	0
2	ID-208	1-1987	30	1	1		0	2-2018														6-2018		6-2018		6-2018		6-2018	0										0	95		0	0	0	0	0	0	0	0
2	ID-351	12-2000	16	1	1		0	11-2017														12-2017		12-2017		12-2017		12-2017	0										0	95		0	0	0	0	0	0	0	0
2	ID-351	12-2000	16	1	1		0	12-2017														6-2018		6-2018		6-2018		6-2018	0										0	95		0	0	0	0	0	0	0	0
2	ID-351	12-2000	16	1	1		0	1-2018														6-2018		6-2018		6-2018		6-2018	0										0	95		0	0	0	0	0	0	0	0
2	ID-351	12-2000	16	1	1		0	2-2018														6-2018		6-2018		6-2018		6-2018	0										0	95		0	0	0	0	0	0	0	0
2	ID-351	12-2000	16	1	1		0	3-2018														6-2018		6-2018		6-2018		6-2018	0										0	95		0	0	0	0	0	0	0	0
2	ID-065	1-1983	34	0	1		0	8-2017														12-2017		12-2017		12-2017		12-2017	0										0	95		0	0	0	0	0	0	0	0
2	ID-065	1-1987	34	0	1		0	9-2017														12-2017		12-2017		12-2017		12-2017	0										0	95		0	0	0	0	0	0	0	0
2	ID-065	1-1983	34	0	1		0	10-2017														12-2017		12-2017		12-2017		12-2017	0										0	95		0	0	0	0	0	0	0	0
2	ID-065	1-1987	34	0	1		0	11-2017														12-2017		12-2017		12-2017		12-2017	0										0	95		0	0	0	0	0	0	0	0
2	ID-065	1-1983	34	0	1		0	1-2018														6-2018		6-2018		6-2018		6-2018	0										0	95		0	0	0	0	0	0	0	0
2	ID-354	10-2002	15	1	1		0	10-2002														6-2018		6-2018		6-2018		6-2018	0										0	95		0	0	0	0	0	0	0	0
2	ID-354	10-2002	15	1	1		0	11-2017														1-2018		1-2018		1-2018		1-2018	0										0	95		0	0	0	0	0	0	0	0
2	ID-354	10-2017	15	1	1		0	12-2017														1-2018		1-2018		1-2018		1-2018	0										0	95		0	0	0	0	0	0	0	0
2	ID-354	10-2002	15	1	1		0	1-2018														1-2018		1-2018		1-2018		1-2018	0										0	95		0	0	0	0	0	0	0	0
2	ID-354	10-2002	15	1	1		0	2-2018														6-2018		1-2018		6-2018		6-2018	0										0	95		0	0	0	0	0	0	0	0
2	ID-247	10-1999	18	1	1		0	10-2017														12-2017		12-2017		12-2017		12-2017	0										0	95		0	0	0	0	0	0	0	0
2	ID-247	10-1999	18	1	1		0	11-2017														12-2017		12-2017		12-2017		12-2017	0										0	95		0	0	0	0	0	0	0	0
2	ID-247	10-1999	18	1	1		0	12-2017														6-2018		6-2018		6-2018		6-2018	0										0	95		0	0	0	0	0	0	0	0
2	ID-247	10-1999	18	1	1		0	1-2018														6-2018		6-2018		6-2018		6-2018	0										0	95		0	0	0	0	0	0	0	0
2	ID-247	10-1999	18	1	1		0	2-2018														6-2018		6-2018		6-2018		6-2018	0										0	95		0	0	0	0	0	0	0	0
2	ID-219	4-2002	15	1	1		0	9-2017														5-2018		1-2018		1-2018		1-2018	0										0	95		0	0	0	0	0	0	0	0
2	ID-219	4-2002	15	1	1		0	10-2017														1-2018		1-2023		1-2018		1-2018	0										0	95	17	0	0	0	0	0	0	0	0
2	ID-219	4-2002	15	1	1		0	11-2017														12-2017		12-2017		12-2017		12-2017	0										0	95		0	0	0	0	0	0	0	0
2	ID-219	4-2002	15	1	1		0	1-2018														6-2018		6-2018		6-2018		6-2018	0										0	95		0	0	0	0	0	0	0	0
2	ID-219	4-2002	15	1	1		0	1-2018														6-2018		6-2018		6-2018		6-2018	0										0	95		0	0	0	0	0	0	0	0
2	ID-097	12-1987	30	0	1		0	8-2017														12-2017		12-2017		12-2017		12-2017	0										0	95		0	0	0	0	0	0	0	0
2	ID-209	6-1993	25	0	1		0	9-2017														12-2017		12-2017		12-2017		12-2017	0										0	95		0	0	0	0	0	0	0	0
2	ID-209	6-1993	25	0	1		0	10-2017														12-2017		12-2017		12-2017		12-2017	0										0	95		0	0	0	0	0	0	0	0
2	ID-209	6-1993	25	0	1		0	11-2017														12-2017		12-2017		12-2017		12-2017	0										0	95		0	0	0	0	0	0	0	0
2	ID-209	6-1993	25	0	1		0	12-2017														6-2018		6-2018		6-2018		6-2018	0										0	95		0	0	0	0	0	0	0	0
2	ID-209	6-1993	25	0	1		0	2-2018														6-2018		6-2018		6-2018		6-2018	0										0	95		0	0	0	0	0	0	0	0
2	ID-114	7-2017	27	0	1		0	8-2017														12-2017		12-2017		12-2017		12-2017	0										0	95		0	0	0	0	0	0	0	0
2	ID-114	7-2017	27	0	1		0	9-2017														12-2017		12-2017		12-2017		12-2017	0										0	95		0	0	0	0	0	0	0	0
2	ID-114	7-2017	27	0	1		0	10-2017														12-2017		12-2017		12-2017		12-2017	0										0	95		0	0	0	0	0	0	0	0
2	ID-114	7-2017	27	0	1		0	11-2017														12-2017		12-2017		12-2017		12-2017	0										0	95		0	0	0	0	0	0	0	0
2	ID-114	7-1990	27	0	1		0	2-2018														6-2018		6-2018		6-2018		6-2018	0										0	95		0	0	0	0	0	0	0	0
2	ID-217	6-2017	27	0	1		0	9-2017														12-2017		12-2017		12-2017		12-2017	0										0	95		0	0	0	0	0	0	0	0
2	ID-217	6-2017	27	0	1		0	10-2017														12-2017		12-2017		12-2017		12-2017	0										0	95	17	0	0	0	0	0	0	0	0
2	ID-217	6-2017	27	0	1		0	11-2017														12-2017		12-2017		12-2017		12-2017	0										0	95		0	0	0	0	0	0	0	0
2	ID-217	6-1990	27	0	1		0	3-2018														6-2018		6-2018		6-2018		6-2018	0										0	95		0	0	0	0	0	0	0	0
2	ID-217	6-1990	27	0	1		0	8-2018														6-2018		6-2018		6-2018		6-2018	0										0	95		0	0	0	0	0	0	0	0
2	ID-164	6-1998	19	1	1		0	8-2017														11-2017		11-2017		11-2017		11-2017	0										0	95		0	0	0	0	0	0	0	0
2	ID-164	6-2017	19	1	1		0	9-2017														11-2017		11-2017		11-2017		11-2017	0										0	95		0	0	0	0	0	0	0	0
2	ID-164	6-2017	19	1	1		0	11-2017														12-2017		12-2017		12-2017		12-2017	0										0	95		0	0	0	0	0	0	0	0
2	ID-164	6-1998	19	1	1		0	12-2017														6-2018		6-2018		6-2018		6-2018	0										0	95		0	0	0	0	0	0	0	0
2	ID-164	6-1998	19	1	1		0	2-2018														6-2018		6-2018		6-2018		6-2018	0										0	95		0	0	0	0	0	0	0	0
2	ID-222	6-1998	19	0	1		0	9-2017														12-2017		12-2017		12-2017		12-2017	0										0	95		0	0	0	0	0	0	0	0
2	ID-222	6-1998	19	1	1		0	10-2017														12-2017		12-2017		12-2017		12-2017	0										0	95		0	0	0	0	0	0	0	0
2	ID-222	6-1998	19	0	1		0	11-2017														12-2017		12-2017		12-2017		12-2017	0										0	95		0	0	0	0	0	0	0	0
2	ID-222	6-1998	19	0	1		0	12-2017														6-2018		6-2018		6-2018		6-2018	0										0	95		0	0	0	0	0	0	0	0
2	ID-222	6-1998	19	0	1		0	3-2018														6-2018		6-2018		6-2018		6-2018	0										0	95		0	0	0	0	0	0	0	0
2	ID-200	1-2017	30	0	1		0	9-2017														12-2017		12-2017		12-2017		12-2017	0										0	95		0	0	0	0	0	0	0	0
2	ID-200	1-2017	30	0	1		0	10-2017														12-2017		12-2017		12-2017		12-2017	0										0	95		0	0	0	0	0	0	0	0
2	ID-200	1-2017	30	0	1		0	11-2017														12-2017		12-2017		12-2017		12-2017	0										0	95		0	0	0	0	0	0	0	0
2	ID-200	1-1987	30	0	1		0	12-2017														6-2018		6-2018		6-2018		6-2018	0										0	95		0	0	0	0	0	0	0	0
2	ID-200	1-1987	30	0	1		0	2-2018														6-2018		6-2018		6-2018		6-2018	0										0	95		0	0	0	0	0	0	0	0
2	ID-226	9-1999	17	1	1		0	9-2017														12-2017		12-2017		12-2017		12-2017	0										0	95		0	0	0	0	0	0	0	0
2	ID-226	9-1999	17	1	1		0	10-2017														12-2017		12-2017		12-2017		12-2017	0										0	95		0	0	0	0	0	0	0	0
2	ID-226	9-1999	17	1	1		0	11-2017														12-2017		12-2017		12-2017		12-2017	0										0	95		0	0	0	0	0	0	0	0
2	ID-226	9-1999	17	1	1		0	1-2018														6-2018		6-2018		6-2018		6-2018	0										0	95		0	0	0	0	0	0	0	0
2	ID-226	9-1999	17	1	1		0	3-2018														6-2018		6-2018		6-2018		6-2018	0										0	95		0	0	0	0	0	0	0	0
2	ID-179	6-1989	28	0	1		0	9-2017														11-2017		11-2017		11-2017		11-2017	0										0	95		0	0	0	0	0	0	0	0
2	ID-179	6-1989	28	0	1		0	10-2017														11-2017		11-2017		11-2017		11-2017	0										0	95		0	0	0	0	0	0	0	0
2	ID-179	7-1997	20	1	1		0	10-2017														11-2017		11-2017		11-2017		11-2017	0										0	95		0	0	0	0	0	0	0	0
2	ID-179	6-1989	28	0	1		0	10-2017														12-2017		12-2017		12-2017		12-2017	0										0	95		0	0	0	0	0	0	0	0
2	ID-179	6-1989	28	0	1		0	12-2017														6-2018		6-2018		6-2018		6-2018	0										0	95		0	0	0	0	0	0	0	0
2	ID-179	6-1989	28	0	1		0	2-2018														6-2018		6-2018		6-2018		6-2018	0										0	95		0	0	0	0	0	0	0	0
2	ID-195	10-2017	14	1	1		0	9-2017														12-2017		12-2017		12-2017		12-2017	0										0	95		0	0	0	0	0	0	0	0
2	ID-195	10-2016	14	1	1		0	10-2017														12-2017		12-2017		12-2017		12-2017	0										0	95		0	0	0	0	0	0	0	0
2	ID-195	10-2017	14	1	1		0	11-2017														12-2017		12-2017		12-2017		12-2017	0										0	95		0	0	0	0	0	0	0	0
2	ID-195	10-2017	14	1	2		0	11-2017														12-2017		12-2017		12-2017		12-2017	0										0	95		0	0	0	0	0	0	0	0
2	ID-195	10-2003	14	1	1		0	2-2018														6-2018		6-2018		6-2018		6-2018	0										0	95		0	0	0	0	0	0	0	0
2	ID-133	9-1974	43	0	1		0	8-2017														12-2017		12-2017		12-2017		12-2017	0										0	95		0	0	0	0	0	0	0	0
2	ID-133	8-1974	43	0	1		0	9-2017														12-2017		12-2017		12-2017		12-2017	0										0	95		0	0	0	0	0	0	0	0
2	ID-133	8-1974	43	0	1		0	10-2017														12-2017		12-2017		12-2017		12-2017	0										0	95		0	0	0	0	0	0	0	0
2	ID-133	8-1974	43	0	1		0	11-2017														12-2017		12-2017		12-2017		12-2017	0										0	95		0	0	0	0	0	0	0	0
2	ID-133	8-1974	43	0	1		0	2-2018														6-2018		6-2018		6-2018		6-2018	0										0	95		0	0	0	0	0	0	0	0
2	ID-199	7-1997	20	1	1		0	9-2017														11-2017		11-2017		11-2017		11-2017	0										0	95		0	0	0	0	0	0	0	0
2	ID-199	7-2017	20	1	1		0	9-2017														12-2017		12-2025		12-2017		12-2017	0										0	95		0	0	0	0	0	0	0	0
2	ID-199	7-1997	20	1	1		0	10-2017														11-2017		11-2017		11-2017		11-2017	0										1	95		0	0	0	0	0	0	0	0
2	ID-199	7-1997	20	1	1		0	11-2017														12-2017		12-2017		12-2017		12-2017	0										0	95		0	0	0	0	0	0	0	0
2	ID-199	7-1997	20	1	1		0	2-2018														6-2018		6-2018		6-2018		6-2018	0										0	95		0	0	0	0	0	0	0	0
2	ID-152	8-1987	29	1	1		0	8-2017														12-2017		12-2017		12-2017		12-2017	0										0	95		0	0	0	0	0	0	0	0
2	ID-152	8-1987	29	1	1		0	10-2017														12-2017		12-2017		12-2017		12-2017	0										0	95		0	0	0	0	0	0	0	0
2	ID-152	8-1987	29	1	1		0	11-2017														12-2017		12-2017		12-2017		12-2017	0										0	95		0	0	0	0	0	0	0	0
2	ID-152	8-1987	29	1	1		0	2-2018														6-2018		6-2018		6-2018		6-2018	0										0	95		0	0	0	0	0	0	0	0
2	ID-026	12-1985	32	0	1		0	8-2017														12-2017		12-2017		12-2017		12-2017	0										0	95		0	0	0	0	0	0	0	0
2	ID-026	12-1985	32	0	1		0	9-2017														12-2017		12-2017		12-2017		12-2017	0										0	95		0	0	0	0	0	0	0	0
2	ID-026	12-1985	32	0	1		0	10-2017														12-2017		12-2017		12-2017		12-2017	0										0	95		0	0	0	0	0	0	0	0
2	ID-026	12-1985	32	0	1		0	11-2017														12-2017		12-2017		12-2017		12-2017	0										0	95		0	0	0	0	0	0	0	0
2	ID-026	12-1985	32	0	1		0	2-2018														6-2018		6-2018		6-2018		6-2018	0										0	95		0	0	0	0	0	0	0	0
2	ID-032	12-2017	33	1	1		0	8-2017														12-2017		12-2017		12-2017		12-2017	0										0	95		0	0	0	0	0	0	0	0
2	ID-032	12-2017	33	1	1		0	9-2017														12-2017		12-2017		12-2017		12-2017	0										0	95		0	0	0	0	0	0	0	0
2	ID-032	12-2017	33	1	1		0	10-2017														12-2017		12-2017		12-2017		12-2017	0										0	95		0	0	0	0	0	0	0	0
2	ID-032	12-1984	33	1	1		0	12-2017														6-2018		7-2018		6-2018		6-2018	0										0	95		0	0	0	0	0	0	0	0
2	ID-032	12-1984	33	1	1		0	2-2018														6-2018		6-2018		6-2018		6-2018	0										0	95		0	0	0	0	0	0	0	0
2	ID-029	6-1993	26	1	1		0	8-2017													Persistent diarrhoea	8-2017	Cough	8-2017		12-2017		12-2017	0										0	95		0	0	0	0	0	0	0	0
2	ID-033	12-1977	40	0	1		0	8-2017														12-2017		12-2017		12-2017		12-2017	0										0	95		0	0	0	0	0	0	0	0
2	ID-033	12-1977	40	0	1		0	9-2017														12-2017		12-2017		12-2017		12-2017	0										0	95		0	0	0	0	0	0	0	0
2	ID-033	12-1977	40	0	1		0	10-2017														12-2017		12-2017		12-2017		12-2017	0										0	95		0	0	0	0	0	0	0	0
2	ID-033	12-1977	40	0	1		0	11-2017														12-2017		12-2017		12-2017		12-2017	0										0	95		0	0	0	0	0	0	0	0
2	ID-033	12-1977	40	0	1		0	3-2018														6-2018		6-2018		6-2018		6-2018	0										0	95		0	0	0	0	0	0	0	0
2	ID-030	9-1977	40	1	1		0	8-2017														12-2017		12-2017		12-2017		12-2017	0										0	95		0	0	0	0	0	0	0	0
2	ID-030	9-1977	40	1	1		0	9-2017														12-2017		12-2017		12-2017		12-2017	0										1	95		0	0	0	0	0	0	0	0
2	ID-030	9-1977	40	0	1		0	10-2017														12-2017		12-2017		12-2017		12-2017	0										0	95		0	0	0	0	0	0	0	0
2	ID-030	9-1977	40	1	1		0	11-2017														6-2018		6-2018		6-2018		6-2018	0										0	95		0	0	0	0	0	0	0	0
2	ID-030	9-1977	40	1	1		0	2-2018														6-2018		6-2018		6-2018		6-2018	0										0	95		0	0	0	0	0	0	0	0
2	ID-027	3-1976	41	1	1		0	8-2017														12-2017		12-2017		12-2017		12-2017	0										0	95		0	0	0	0	0	0	0	0
2	ID-027	3-1976	41	1	1		0	9-2017														12-2017		12-2017		12-2017		12-2017	0										0	95		0	0	0	0	0	0	0	0
2	ID-027	3-1976	41	1	1		0	10-2017														12-2017		12-2017		12-2017		12-2017	0										0	95		0	0	0	0	0	0	0	0
2	ID-027	3-1976	41	1	1		0	2-2018														6-2018		6-2018		6-2018		6-2018	0										0	95		0	0	0	0	0	0	0	0
2	ID-043	9-1998	19	1	1		0	8-2017														12-2017		12-2017		12-2017		12-2017	0										0	95		0	0	0	0	0	0	0	0
2	ID-043	9-1985	19	1	1		0	9-2017														12-2017		12-2017		12-2017		12-2017	0										0	95		0	0	0	0	0	0	0	0
2	ID-043	9-1998	19	1	1		0	11-2017														12-2017		12-2017		12-2017		12-2017	0										0	95		0	0	0	0	0	0	0	0
2	ID-043	9-1998	19	1	1		0	12-2017														6-2018		6-2018		6-2018		6-2018	0										0	95		0	0	0	0	0	0	0	0
2	ID-043	9-1998	19	1	1		0	2-2018														6-2018		6-2018		6-2018		6-2018	0										0	95		0	0	0	0	0	0	0	0
2	ID-067	10-1985	32	0	1		0	8-2017														12-2017		12-2017		12-2017		12-2017	0										0	95		0	0	0	0	0	0	0	0
2	ID-067	10-1985	32	0	1		0	9-2017														12-2017		12-2017		12-2017		12-2017	0										0	95		0	0	0	0	0	0	0	0
2	ID-067	10-1985	32	0	1		0	10-2017														12-2017		12-2017		12-2017		12-2017	0										0	95		0	0	0	0	0	0	0	0
2	ID-067	10-1985	32	0	1		0	12-2017														6-2018		6-2018		6-2018		6-2018	0										0	95		0	0	0	0	0	0	0	0
2	ID-067	10-1985	32	0	1		0	3-2018														6-2018		6-2018		6-2018		6-2018	0										0	95		0	0	0	0	0	0	0	0
2	ID-058	6-2017	24	0	1		0	10-2017														12-2017		12-2017		12-2017		12-2017	0										0	95		0	0	0	0	0	0	0	0
2	ID-058	6-2017	24	0	1		0	11-2017														12-2017		12-2017		12-2017		12-2017	0										0	95		0	0	0	0	0	0	0	0
2	ID-115	10-1982	35	0	1		0	8-2017														12-2017		12-2017		12-2017		12-2017	0										0	95		0	0	0	0	0	0	0	0
2	ID-115	10-1982	35	0	1		0	11-2017														12-2017		12-2017		12-2017		12-2017	0										0	95		0	0	0	0	0	0	0	0
2	ID-059	5-2017	31	1	1		0	8-2017														12-2017		12-2017		12-2017		12-2017	0										0	95		0	0	0	0	0	0	0	0
2	ID-059	5-2017	31	1	1		0	9-2017														12-2017		12-2017		12-2017		12-2017	0										0	95		0	0	0	0	0	0	0	0
2	ID-059	5-2017	31	1	1		0	10-2017														12-2017		12-2017		12-2017		12-2017	0										0	95	17	0	0	0	0	0	0	0	0
2	ID-059	5-2017	31	1	1		0	11-2017														12-2017		12-2017		12-2017		12-2017	0										0	95		0	0	0	0	0	0	0	0
2	ID-059	5-1986	31	1	1		0	2-2018														6-2018		6-2018		6-2018		6-2018	0										0	95		0	0	0	0	0	0	0	0
2	ID-057	6-2017	37	1	1		0	9-2017														12-2017		12-2017		12-2017		12-2017	0										0	95		0	0	0	0	0	0	0	0
2	ID-057	6-2017	37	1	1		0	10-2017														12-2017		12-2017		12-2017		12-2017	0										0	95		0	0	0	0	0	0	0	0
2	ID-066	6-1991	26	0	1		0	8-2017													Suspected TB IRIS	8-2017		12-2017		12-2017		12-2017	0										0	95	8	0	0	0	0	0	0	0	1
2	ID-091	5-2017	31	1	1		0	8-2017														12-2017		12-2017		12-2017		12-2017	0										0	95		0	0	0	0	0	0	0	0
2	ID-091	5-1986	31	1	1		0	9-2017														12-2017		12-2017		12-2017		12-2017	0										0	95		0	0	0	0	0	0	0	0
2	ID-091	5-1986	31	1	1		0	10-2017														12-2017		12-2017		12-2017		12-2017	0										0	95		0	0	0	0	0	0	0	0
2	ID-091	5-1986	31	1	1		0	11-2017														12-2017		12-2017		12-2017		12-2017	0										0	95		0	0	0	0	0	0	0	0
2	ID-091	5-1986	31	1	1		0	2-2018														6-2018		6-2018		6-2018		6-2018	0										0	95		0	0	0	0	0	0	0	0
2	ID-081	3-1988	29	1	1		0	8-2017														11-2017		11-2017		11-2017		11-2017	0										1	90		0	0	0	0	0	0	0	0
2	ID-081	3-1988	29	1	1		0	9-2017														11-2017		11-2017		11-2017		11-2017	0										0	95	8	0	0	0	0	0	0	0	1
2	ID-081	1-1988	29	1	1		0	10-2017														11-2017		11-2017		11-2017		11-2017	0										0	95		0	0	0	0	0	0	0	0
2	ID-081	1-1988	29	1	1		0	11-2017														12-2017		12-2017		12-2017		12-2017	0										0	95		0	0	0	0	0	0	0	0
2	ID-081	1-1988	29	1	1		0	2-2018														6-2018		6-2018		6-2018		6-2018	0										0	95		0	0	0	0	0	0	0	0
2	ID-134	3-1979	38	0	1		0	8-2017														12-2017		12-2017		12-2017		12-2017	0										0	95		0	0	0	0	0	0	0	0
2	ID-134	3-1979	38	0	1		0	9-2017														12-2017		12-2017		12-2017		12-2017	0										0	95		0	0	0	0	0	0	0	0
2	ID-134	3-1979	38	0	1		0	10-2017														12-2017		12-2017		12-2017		12-2017	0										0	95		0	0	0	0	0	0	0	0
2	ID-134	3-1979	38	0	1		0	1-2018														6-2018		6-2018		6-2018		6-2018	0										0	95		0	0	0	0	0	0	0	0
2	ID-134	3-1979	38	0	1		0	2-2018														6-2018		6-2018		6-2018		6-2018	0										0	95		0	0	0	0	0	0	0	0
2	ID-095	10-2017	45	1	1		0	8-2017														12-2017		12-2017		12-2017		12-2017	0										0	95		0	0	0	0	0	0	0	0
2	ID-095	10-1982	45	1	1		0	9-2017														12-2017		12-2017		12-2017		12-2017	0										0	95		0	0	0	0	0	0	0	0
2	ID-095	10-1972	45	1	1		0	11-2017														12-2017		12-2017		12-2017		12-2017	0										0	95		0	0	0	0	0	0	0	0
2	ID-095	10-1972	45	1	1		0	12-2017														6-2018		6-2018		6-2018		6-2018	0										1	95		0	0	0	0	0	0	0	0
2	ID-095	10-1972	45	1	1		0	1-2018														6-2018		6-2018		6-2018		6-2018	0										0	95		0	0	0	0	0	0	0	0
2	ID-093	9-2002	15	1	1		0	8-2017														12-2017		12-2017		12-2017		12-2017	0										0	95		0	0	0	0	0	0	0	0
2	ID-093	9-2002	15	1	1		0	10-2017														12-2017		12-2017		12-2017		12-2017	0										0	95		0	0	0	0	0	0	0	0
2	ID-093	9-2002	15	1	1		0	11-2017														12-2017		12-2017		12-2017		12-2017	0										0	95		0	0	0	0	0	0	0	0
2	ID-094	12-1975	42	0	1		0	9-2017														12-2017		12-2017		12-2017		12-2017	0										0	95		0	0	0	0	0	0	0	0
2	ID-094	12-1975	42	0	1		0	10-2017														12-2017		12-2017		12-2017		12-2017	0										0	95		0	0	0	0	0	0	0	0
2	ID-094	12-1975	42	0	1		0	10-2017														12-2017		12-2017		12-2017		12-2017	0										0	95		0	0	0	0	0	0	0	0
2	ID-094	12-1975	42	0	1		0	11-2017														12-2017		12-2017		12-2017		12-2017	0										0	95		0	0	0	0	0	0	0	0
2	ID-094	12-1975	42	0	1		0	2-2018														6-2018		6-2018		6-2018		6-2018	0										0	95		0	0	0	0	0	0	0	0
2	ID-096	2-2017	34	1	1		0	8-2017														12-2017		12-2017		12-2017		12-2017	0										0	95		0	0	0	0	0	0	0	0
2	ID-096	2-1983	34	1	1		0	9-2017														12-2017		12-2017		12-2017		12-2017	0										0	95		0	0	0	0	0	0	0	0
2	ID-096	2-1983	34	1	1		0	10-2017														12-2017		12-2017		12-2017		12-2017	0										0	95		0	0	0	0	0	0	0	0
2	ID-096	2-2017	34	1	1		0	11-2017														12-2017		12-2017		12-2017		12-2017	0										0	95		0	0	0	0	0	0	0	0
2	ID-096	2-1983	34	1	1		0	1-2018														6-2018		6-2018		6-2018		6-2018	0										0	95		0	0	0	0	0	0	0	0
2	ID-118	6-2017	51	0	1		0	8-2017														12-2017		12-2017		12-2017		12-2017	0										0	95		0	0	0	0	0	0	0	0
2	ID-118	6-2017	51	0	1		0	9-2017														12-2017		12-2017		12-2017		12-2017	0										0	95		0	0	0	0	0	0	0	0
2	ID-118	6-2017	51	0	1		0	10-2017														12-2017		12-2017		12-2017		12-2017	0										0	95		0	0	0	0	0	0	0	0
2	ID-118	6-2017	51	0	1		0	11-2017														12-2017		12-2017		12-2017		12-2017	0										0	95		0	0	0	0	0	0	0	0
2	ID-118	6-1966	51	0	1		0	2-2018														6-2018		6-2018		6-2018		6-2018	0										0	95		0	0	0	0	0	0	0	0
2	ID-112	12-1967	50	1	1		0	9-2017														12-2017		12-2017		12-2017		12-2017	0										0	95		0	0	0	0	0	0	0	0
2	ID-112	12-1967	50	1	1		0	11-2017														12-2017		12-2017		12-2017		12-2017	0										0	95		0	0	0	0	0	0	0	0
2	ID-119	7-2017	49	0	1		0	8-2017														12-2017		12-2017		12-2017		12-2017	0										0	95		0	0	0	0	0	0	0	0
2	ID-119	7-2017	49	0	1		0	9-2017													T.B	9-2017		12-2017		12-2017		12-2017	0										0	95		0	0	0	0	0	0	0	0
2	ID-119	7-2017	49	0	1		0	10-2017														12-2017		12-2017		12-2017		12-2017	0										0	95	3 6 9	0	0	1	0	0	1	0	0
2	ID-119	7-2017	49	0	1		0	11-2017														12-2017		12-2017		12-2017		12-2017	0										0	95		0	0	0	0	0	0	0	0
2	ID-119	7-1968	49	0	1		0	11-2017														6-2018		6-2018		6-2018		6-2018	0										0	95		0	0	0	0	0	0	0	0
2	ID-119	7-1968	49	0	1		0	2-2018														6-2018		6-2018		6-2018		6-2018	0										0	95		0	0	0	0	0	0	0	0
2	ID-116	1-1982	35	0	1		0	8-2017														12-2017		12-2017		12-2017		12-2017	0										0	95		0	0	0	0	0	0	0	0
2	ID-116	1-1982	35	0	1		0	9-2017														12-2017		12-2017		12-2017		12-2017	0										0	95		0	0	0	0	0	0	0	0
2	ID-116	6-1982	35	0	1		0	10-2017														12-2017		12-2017		12-2017		12-2017	0										0	95		0	0	0	0	0	0	0	0
2	ID-116	1-1982	35	0	1		0	11-2017														12-2017		12-2017		12-2017		12-2017	0										0	95		0	0	0	0	0	0	0	0
2	ID-116	1-1982	35	0	1		0	1-2018														6-2018		6-2018		6-2018		6-2018	0										1	66		0	0	0	0	0	0	0	0
2	ID-117	7-1990	27	1	1		0	8-2017														6-2018		6-2018		6-2018		6-2018	0										0	95		0	0	0	0	0	0	0	0
2	ID-117	7-1990	27	1	1		0	8-2017														12-2017		12-2017		12-2017		12-2017	0										1	95		0	0	0	0	0	0	0	0
2	ID-117	7-1990	27	1	1		0	9-2017														6-2018		6-2018		6-2018		6-2018	0										0	95		0	0	0	0	0	0	0	0
2	ID-117	7-1990	27	1	1		0	10-2017														12-2017		12-2017		12-2017		12-2017	0										0	95		0	0	0	0	0	0	0	0
2	ID-111	8-1992	25	1	1		0	8-2017														12-2017		12-2017		12-2017		12-2017	0										0	95		0	0	0	0	0	0	0	0
2	ID-111	8-1992	25	1	1		0	9-2017														12-2017		12-2017		12-2017		12-2017	0										0	95		0	0	0	0	0	0	0	0
2	ID-111	8-1992	25	1	1		0	10-2017														12-2017		12-2017		12-2017		12-2017	0										0	95		0	0	0	0	0	0	0	0
2	ID-111	8-1992	25	1	1		0	12-2017														6-2018		6-2018		6-2018		6-2018	0										0	95		0	0	0	0	0	0	0	0
2	ID-130	12-1997	20	1	1		0	8-2017														11-2017		11-2017		11-2017		11-2017	0										0	95		0	0	0	0	0	0	0	0
2	ID-130	12-1997	20	1	1		0	9-2017														11-2017		11-2017		11-2017		11-2017	0										0	95		0	0	0	0	0	0	0	0
2	ID-130	12-2017	20	1	1		0	10-2017														12-2017		12-2017		12-2017		12-2017	0										0	95		0	0	0	0	0	0	0	0
2	ID-130	12-2017	20	1	1		0	11-2017														12-2017		12-2017		12-2017		12-2017	0										0	95		0	0	0	0	0	0	0	0
2	ID-130	12-1997	20	1	1		0	2-2018														6-2018		6-2018		6-2018		6-2018	0										0	95		0	0	0	0	0	0	0	0
2	ID-159	9-1988	29	1	1		0	9-2017														12-2017		12-2017		12-2017		12-2017	0										0	95		0	0	0	0	0	0	0	0
2	ID-159	9-1988	29	1	1		0	10-2017														12-2017		12-2017		12-2017		12-2017	0										0	95		0	0	0	0	0	0	0	0
2	ID-159	9-1988	29	1	1		0	11-2017														12-2017		12-2017		12-2017		12-2017	0										0	95		0	0	0	0	0	0	0	0
2	ID-147	1-1981	36	1	1		0	8-2017														12-2017		12-2017		12-2017		12-2017	0										0	95		0	0	0	0	0	0	0	0
2	ID-147	1-1981	36	1	1		0	9-2017														12-2017		12-2017		12-2017		12-2017	0										0	95		0	0	0	0	0	0	0	0
2	ID-147	1-1981	36	1	1		0	10-2017														12-2017		12-2017		12-2017		12-2017	0										0	95		0	0	0	0	0	0	0	0
2	ID-147	1-1981	36	1	1		0	11-2017														12-2017		12-2017		12-2017		12-2017	0										0	95		0	0	0	0	0	0	0	0
2	ID-147	1-1981	36	1	1		0	2-2018														6-2018		6-2018		6-2018		6-2018	0										0	95		0	0	0	0	0	0	0	0
2	ID-146	5-1990	27	1	1		0	8-2017														12-2017		12-2017		12-2017		12-2017	0										0	95		0	0	0	0	0	0	0	0
2	ID-146	5-1990	27	1	1		0	9-2017														12-2017		12-2017		12-2017		12-2017	0										0	95		0	0	0	0	0	0	0	0
2	ID-146	5-1990	27	1	1		0	9-2017														12-2017		12-2017		12-2017		12-2017	0										0	95	17	0	0	0	0	0	0	0	0
2	ID-146	5-2017	27	1	1		0	11-2017														12-2017		12-2017		12-2017		12-2017	0										1	90		0	0	0	0	0	0	0	0
2	ID-146	5-1990	27	1	1		0	3-2018														6-2018		6-2018		6-2018		6-2018	0										0	95		0	0	0	0	0	0	0	0
2	ID-150	8-2017	24	1	1		0	8-2017														12-2017		12-2017		12-2017		12-2017	0										0	95		0	0	0	0	0	0	0	0
2	ID-150	8-2017	24	1	1		0	9-2017														12-2017		12-2017		12-2017		12-2017	0										0	95		0	0	0	0	0	0	0	0
2	ID-150	8-2017	24	1	1		0	10-2017														12-2017		12-2017		12-2017		12-2017	0										0	95		0	0	0	0	0	0	0	0
2	ID-150	8-1997	24	1	1		0	11-2017														6-2018		6-2018		6-2018		6-2018	0										0	95		0	0	0	0	0	0	0	0
2	ID-150	8-1997	24	1	1		0	5-2018														6-2018		6-2018		6-2018		6-2018	0										0	95		0	0	0	0	0	0	0	0
2	ID-149	12-1993	24	1	1		0	8-2017														12-2017		12-2017		12-2017		12-2017	0										0	95		0	0	0	0	0	0	0	0
2	ID-149	12-1993	24	1	1		0	9-2017														12-2017		12-2017		12-2017		12-2017	0										0	95		0	0	0	0	0	0	0	0
2	ID-149	12-1993	24	1	1		0	10-2017														12-2017		12-2017		12-2017		12-2017	0										0	95		0	0	0	0	0	0	0	0
2	ID-149	12-1993	24	1	1		0	12-2017														12-2017		12-2017		12-2017		12-2017	0										0	95		0	0	0	0	0	0	0	0
2	ID-149	12-1993	24	1	1		0	2-2018														6-2018		6-2018		6-2018		6-2018	0										0	95		0	0	0	0	0	0	0	0
2	ID-148	6-1993	24	1	1		0	8-2017														12-2017		12-2017		12-2017		12-2017	0										0	95		0	0	0	0	0	0	0	0
2	ID-148	6-1993	24	1	1		0	9-2017														12-2017		12-2017		12-2017		12-2017	0										0	95	17	0	0	0	0	0	0	0	0
2	ID-148	6-1993	24	1	1		0	10-2017														12-2017		12-2017		12-2017		12-2017	0										0	95		0	0	0	0	0	0	0	0
2	ID-148	6-1993	24	1	1		0	11-2017														12-2017		12-2017		12-2017		12-2017	0										0	95		0	0	0	0	0	0	0	0
2	ID-148	6-1993	24	1	1		0	3-2018														6-2018		6-2018		6-2018		6-2018	0										0	95		0	0	0	0	0	0	0	0
2	ID-155	6-1963	52	1	1		0	8-2017														12-2017		12-2017		12-2017		12-2017	0										0	95		0	0	0	0	0	0	0	0
2	ID-155	6-1963	52	1	1		0	11-2017														12-2017		12-2017		12-2017		12-2017	0										0	95		0	0	0	0	0	0	0	0
2	ID-157	1-1989	28	1	1		0	8-2017														12-2017		12-2017		12-2017		12-2017	0										0	95		0	0	0	0	0	0	0	0
2	ID-157	1-2017	28	1	1		0	9-2017														12-2017		12-2017		12-2017		12-2017	0										0	95		0	0	0	0	0	0	0	0
2	ID-157	1-1989	28	1	1		0	10-2017														12-2017		12-2017		12-2017		12-2017	0										0	95		0	0	0	0	0	0	0	0
2	ID-157	1-1989	28	1	1		0	11-2017														12-2017		12-2017		12-2017		12-2017	0										0	95		0	0	0	0	0	0	0	0
2	ID-157	4-1989	28	1	1		0	2-2018														6-2018		6-2018		6-2018		6-2018	0										0	0		0	0	0	0	0	0	0	0
2	ID-235	6-1947	70	1	1		0	9-2017														12-2017		12-2017		12-2017		12-2017	0										0	95		0	0	0	0	0	0	0	0
2	ID-235	6-1947	70	1	1		0	10-2017														12-2017		12-2017		12-2017		12-2017	0										0	95		0	0	0	0	0	0	0	0
2	ID-235	6-1947	70	1	1		0	11-2017														12-2017		12-2017		12-2017		12-2017	0										0	95		0	0	0	0	0	0	0	0
2	ID-235	6-1947	70	1	1		0	12-2017														6-2018		6-2018		6-2018		6-2018	0										0	95		0	0	0	0	0	0	0	0
2	ID-235	6-1947	70	1	1		0	2-2018														6-2018		6-2018		6-2018		6-2018	0										0	95		0	0	0	0	0	0	0	0
2	ID-201	11-1983	34	0	1		0	9-2017														12-2017		12-2017		12-2017		12-2017	0										0	95		0	0	0	0	0	0	0	0
2	ID-201	11-1983	34	0	1		0	10-2017														12-2017		12-2017		12-2017		12-2017	0										0	95	9	0	0	0	0	0	0	0	0
2	ID-201	11-1983	34	0	1		0	10-2017														12-2017		12-2017		12-2017		12-2017	0										0	95		0	0	0	0	0	0	0	0
2	ID-201	11-1983	34	0	1		0	11-2017														12-2017		12-2017		12-2017		12-2017	0										0	95		0	0	0	0	0	0	0	0
2	ID-201	11-1983	34	0	1		0	2-2018														6-2018		6-2018		6-2018		6-2018	0										0	95		0	0	0	0	0	0	0	0
2	ID-246	11-1983	33	1	1		0	10-2017														12-2017		12-2017		12-2017		12-2017	0										0	95		0	0	0	0	0	0	0	0
2	ID-246	11-1983	33	1	1		0	11-2017														12-2017		12-2017		12-2017		12-2017	0										0	95		0	0	0	0	0	0	0	0
2	ID-246	11-1983	33	1	1		0	12-2017														6-2018		6-2018		6-2018		6-2018	0										0	95		0	0	0	0	0	0	0	0
2	ID-246	11-1983	33	1	1		0	1-2018														6-2018		6-2018		6-2018		6-2018	0										0	95		0	0	0	0	0	0	0	0
2	ID-246	11-1983	33	1	1		0	3-2018														6-2018		6-2018		6-2018		6-2018	0										0	95		0	0	0	0	0	0	0	0
2	ID-234	10-2017	70	0	1		0	10-2017														12-2017		12-2017		12-2017		12-2017	0										0	95		0	0	0	0	0	0	0	0
2	ID-234	10-2016	70	0	1		0	11-2017														12-2017		12-2017		12-2017		12-2017	0										0	95	17	0	0	0	0	0	0	0	0
2	ID-234	10-1947	70	0	1		0	12-2017														6-2018		6-2018		6-2018		6-2018	0										0	95		0	0	0	0	0	0	0	0
2	ID-234	10-1947	70	0	1		0	12-2017														6-2018		6-2018		6-2018		6-2018	0										0	95		0	0	0	0	0	0	0	0
2	ID-234	10-1947	70	0	1		0	2-2018														6-2018		6-2018		6-2018		6-2018	0										0	95		0	0	0	0	0	0	0	0
2	ID-254	5-1992	25	0	1		0	10-2017														12-2017		12-2017		12-2017		12-2017	0										0	95		0	0	0	0	0	0	0	0
2	ID-254	5-1992	25	0	1		0	11-2017														12-2017		12-2017		12-2017		12-2017	0										1	95		0	0	0	0	0	0	0	0
2	ID-254	5-1992	25	0	1		0	12-2017														6-2018		6-2018		6-2018		6-2018	0										0	95		0	0	0	0	0	0	0	0
2	ID-254	5-1992	25	0	1		0	1-2018														6-2018		6-2018		6-2018		6-2018	0										0	95		0	0	0	0	0	0	0	0
2	ID-254	5-1992	25	0	1		0	2-2018														6-2018		6-2018		6-2018		6-2018	0										0	84		0	0	0	0	0	0	0	0
2	ID-364	2-1984	33	0	1		0	11-2017														12-2017		12-2017		12-2017		12-2017	0										0	95		0	0	0	0	0	0	0	0
2	ID-364	2-1984	33	0	1		0	12-2017														6-2018		6-2018		6-2018		6-2018	0										0	95		0	0	0	0	0	0	0	0
2	ID-364	2-1984	33	0	1		0	1-2018														6-2018		6-2018		6-2018		6-2018	0										0	95		0	0	0	0	0	0	0	0
2	ID-364	2-1984	33	0	1		0	2-2018														6-2018		6-2018		6-2018		6-2018	0										0	95		0	0	0	0	0	0	0	0
2	ID-364	2-1984	33	0	1		0	3-2018														6-2018		6-2018		6-2018		6-2018	0										0	95		0	0	0	0	0	0	0	0
4	ID-088	1-1999	18	1	2		0	8-2017														11-2017		11-2017		11-2017		11-2017	0										0	100	17	0	0	0	0	0	0	0	0
4	ID-088	1-1999	18	1	2		0	9-2017														11-2017		11-2025		11-2017		11-2017	0										0	100		0	0	0	0	0	0	0	0
4	ID-088	1-1999	18	1	2		0	10-2017														12-2017		12-2023		12-2017		12-2017	0										0	100	5	0	0	0	0	1	0	0	0
4	ID-088	1-1999	18	1	2		0	11-2017														12-2017		12-2023		12-2017		12-2017	0										0	100		0	0	0	0	0	0	0	0
4	ID-088	1-1999	19	1	2		0	1-2018														6-2018		6-2018		6-2018		6-2018	0										0	100	5	0	0	0	0	1	0	0	0
4	ID-088	1-1999	19	1	2		0	1-2018														6-2018		6-2018		6-2018		6-2018	0										0	100	5	0	0	0	0	1	0	0	0
4	ID-279	7-1962	55	1	2		0	10-2017														11-2017		11-2017		11-2017		11-2017	0										0	100		0	0	0	0	0	0	0	0
4	ID-279	7-1962	55	1	2		0	10-2017														11-2017		11-2017		11-2017		11-2017	0										0	100		0	0	0	0	0	0	0	0
4	ID-279	7-1962	55	1	2		0	11-2017														11-2017		11-2017		11-2017		11-2017	0										0	100		0	0	0	0	0	0	0	0
4	ID-279	7-1962	55	1	2		0	5-2018														6-2018		6-2018		6-2018		6-2018	0										0	100		0	0	0	0	0	0	0	0
4	ID-236	7-1981	36	0	2		0	10-2017													Herpes Genitalis	9-2017		11-2017		11-2017		11-2017	0										0	100		0	0	0	0	0	0	0	0
4	ID-236	7-1981	30	0	2		0	11-2017													Genital Herpes	9-2017		12-2017		12-2017		12-2017	0										0	100		0	0	0	0	0	0	0	0
4	ID-236	7-1981	37	0	2		0	1-2018													Genital heipes	9-2017		6-2018		6-2018		6-2018	0										0	100		0	0	0	0	0	0	0	0
4	ID-236	7-1981	37	0	2		0	3-2018														6-2018		6-2018		6-2018		6-2018	0										1	100		0	0	0	0	0	0	0	0
4	ID-233	3-1968	49	0	2		0	10-2017														11-2017		11-2017		11-2017		11-2017	0										0	100		0	0	0	0	0	0	0	0
4	ID-233	3-1968	49	0	2		0	10-2017														11-2017		11-2017		11-2017		11-2017	0										0	100		0	0	0	0	0	0	0	0
4	ID-233	3-1968	49	0	1		0	11-2017														12-2017		12-2017		12-2017		12-2017	0										0	100		0	0	0	0	0	0	0	0
4	ID-233	3-1968	49	0	2		0	1-2018													TB	12-2017		6-2018		6-2018		6-2018	0										0	100		0	0	0	0	0	0	0	0
4	ID-233	3-1968	49	0	2		0	1-2018													TB	12-2017		6-2018		6-2018		6-2018	0										0	100		0	0	0	0	0	0	0	0
4	ID-233	3-1968	49	0	2		0	2-2018													TB	12-2017		6-2018		6-2018		6-2018	0										0	100		0	0	0	0	0	0	0	0
4	ID-233	3-1968	50	0	2		0	3-2018														6-2018		6-2018		6-2018		6-2018	0										0	100	3 6 9 17	0	0	1	0	0	1	0	0
4	ID-334	4-1978	39	1	1		0	10-2017														11-2017		11-2017		11-2017		11-2017	0										0	100		0	0	0	0	0	0	0	0
4	ID-334	4-1978	39	1	1		0	12-2017														1-2018		1-2018		1-2018		1-2018	0										0	100	4	0	0	0	1	0	0	0	0
4	ID-334	4-1978	39	1	1		0	2-2018														6-2018		6-2018		6-2018		6-2018	0										0	100		0	0	0	0	0	0	0	0
4	ID-334	4-1978	39	1	1		0	4-2018														6-2018		6-2018		6-2018		6-2018	0										0	100		0	0	0	0	0	0	0	0
4	ID-329	12-2017	46	1	2		0	11-2017														11-2017		11-2017		11-2017		11-2017	0										0	100		0	0	0	0	0	0	0	0
4	ID-329	12-1970	46	1	2		0	12-2017														1-2018		1-2018		1-2018		1-2018	0										0	100	17	0	0	0	0	0	0	0	0
4	ID-329	12-1970	47	1	2		0	2-2018														6-2018		6-2018		6-2018		6-2018	0										0	100		0	0	0	0	0	0	0	0
4	ID-329	12-1970	47	1	2		0	4-2018														6-2018		6-2018		6-2018		6-2018	0										0	100	4 5	0	0	0	1	1	0	0	0
4	ID-129	6-1984	33	1	2		1	8-2017	8-2017	0	1	0	0	0	0	0	0	0				11-2017		11-2017		11-2017		11-2017	0										1	100		0	0	0	0	0	0	0	0
4	ID-129	6-1984	33	1	2		0	10-2017													PTB	5-2017		11-2017		11-2017		11-2017	0										0	100		0	0	0	0	0	0	0	0
4	ID-129	12-2017	33	1	2		0	11-2017													PTB	5-2017		12-2017		12-2017		12-2017	0										1	75		0	0	0	0	0	0	0	0
4	ID-129	6-1984	33	1	1		0	12-2017														6-2018		6-2018		6-2018		6-2018	0										0	100	17	0	0	0	0	0	0	0	0
4	ID-129	6-1984	34	1	1		0	1-2018														6-2018		6-2025		6-2018		6-2018	0										0	100		0	0	0	0	0	0	0	0
4	ID-171	10-1980	37	0	1		1	8-2017	8-2017	0	1	0	0	0	0	0	0	0				11-2017		11-2017		11-2017		11-2017	0										0	100		0	0	0	0	0	0	0	0
4	ID-171	10-1980	37	0	2		0	9-2017														11-2017		11-2017		11-2017		11-2017	0										0	100	1	1	0	0	0	0	0	0	0
4	ID-171	10-1980	37	0	1		0	10-2017														12-2017		12-2017		12-2017		12-2017	0										0	100		0	0	0	0	0	0	0	0
4	ID-171	10-1980	37	0	2		0	11-2017														12-2017		12-2017		12-2017		12-2017	0										0	100		0	0	0	0	0	0	0	0
4	ID-171	10-1980	37	0	1		0	1-2018														6-2018		6-2029		6-2018		6-2018	0										0	100		0	0	0	0	0	0	0	0
4	ID-171	10-1980	37	0	2		0	3-2018														6-2018		6-2018		6-2018		6-2018	0										0	100	1 8	1	0	0	0	0	0	0	1
4	ID-316	12-1986	30	1	1		0	11-2017														11-2017		11-2017		11-2017		11-2017	0										0	100		0	0	0	0	0	0	0	0
4	ID-316	12-1986	30	1	1		0	12-2017														12-2017		12-2017		12-2017		12-2017	0										0	100		0	0	0	0	0	0	0	0
4	ID-316	12-1986	31	1	1		0	1-2018														6-2018		6-2018		6-2018		6-2018	0										0	100		0	0	0	0	0	0	0	0
4	ID-063	1-1971	46	1	1		0	8-2017														11-2017		11-2017		11-2017		11-2017	0										0	100		0	0	0	0	0	0	0	0
4	ID-063	1-1971	46	1	1		0	9-2017														11-2017		11-2017		11-2017		11-2017	0										0	96		0	0	0	0	0	0	0	0
4	ID-063	1-2017	46	1	1		0	10-2017														12-2017		12-2017		12-2017		12-2017	0										0	100		0	0	0	0	0	0	0	0
4	ID-063	1-1971	46	1	1		0	11-2017														12-2017		12-2017		12-2017		12-2017	0										0	100		0	0	0	0	0	0	0	0
4	ID-063	1-1971	47	1	1		0	1-2018														6-2018		6-2018		6-2018		6-2018	0										0	100		0	0	0	0	0	0	0	0
4	ID-063	1-1971	47	1	1		0	2-2018														6-2018		6-2018		6-2018		6-2018	0										0	80	1	1	0	0	0	0	0	0	0
4	ID-064	10-1965	52	1	1		0	8-2017														11-2017		11-2017		11-2017		11-2017	0										0	100		0	0	0	0	0	0	0	0
4	ID-064	10-1965	52	1	1		0	9-2017														11-2017		11-2017		11-2017		11-2017	0										0	78	5	0	0	0	0	1	0	0	0
4	ID-064	10-1965	52	1	1		0	10-2017														12-2017		12-2017		12-2017		12-2017	0										0	92		0	0	0	0	0	0	0	0
4	ID-064	10-1965	52	1	1		0	11-2017														12-2017		12-2017		12-2017		12-2017	0										0	100		0	0	0	0	0	0	0	0
4	ID-064	10-1965	52	1	1		0	2-2018														6-2018		6-2018		6-2018		6-2018	0										0	100		0	0	0	0	0	0	0	0
4	ID-278	6-1987	30	1	1		0	10-2017														11-2017		11-2017		11-2017		11-2017	0										0	100		0	0	0	0	0	0	0	0
4	ID-278	6-1987	30	1	1		0	11-2017														11-2017		11-2017		11-2017		11-2017	0										0	100		0	0	0	0	0	0	0	0
4	ID-278	6-1987	30	1	1		0	1-2018														6-2018		6-2018		6-2018		6-2018	0										0	100		0	0	0	0	0	0	0	0
4	ID-278	6-1987	31	1	1		0	3-2018														6-2018		6-2018		6-2018		6-2018	0										0	96		0	0	0	0	0	0	0	0
4	ID-005	4-1960	57	1	1		0	8-2017														11-2017		11-2017		11-2017		11-2017	0										0	100		0	0	0	0	0	0	0	0
4	ID-005	5-1960	37	1	1		0	8-2017													PNP	8-2017	Fevers	8-2017		11-2017		11-2017	0										0	100	5	0	0	0	0	1	0	0	0
4	ID-005	5-2017	57	1	1		0	10-2017														12-2017		12-2017		12-2017		12-2017	0										0	98	5 10	0	0	0	0	1	0	0	0
4	ID-005	5-1960	57	1	1		0	12-2017														6-2018		6-1934		6-2018		6-2018	0										0	100		0	0	0	0	0	0	0	0
4	ID-005	5-1960	57	1	1		0	1-2018														6-2018		6-2017		6-2018		6-2018	0										0	98	17	0	0	0	0	0	0	0	0
4	ID-021	2-2017	37	0	1		0	8-2017														11-2017		11-2017		11-2017		11-2017	0										0	100		0	0	0	0	0	0	0	0
4	ID-021	2-2017	37	0	1		0	9-2017														11-2017		11-2017		11-2017		11-2017	0										1	95		0	0	0	0	0	0	0	0
4	ID-021	2-1980	37	0	1		0	10-2017														12-2017		12-2017		12-2017		12-2017	0										0	100		0	0	0	0	0	0	0	0
4	ID-021	2-1980	37	0	1		0	11-2017														12-2017		12-2017		12-2017		12-2017	0										0	100		0	0	0	0	0	0	0	0
4	ID-021	2-1980	37	0	1		0	12-2017														6-2018		6-2018		6-2018		6-2018	0										0	100		0	0	0	0	0	0	0	0
4	ID-021	2-1980	37	0	1		0	1-2018														6-2018		6-2018		6-2018		6-2018	0										0	100		0	0	0	0	0	0	0	0
4	ID-320	1-2017	31	1	1		0	11-2017														12-2017		12-2017		12-2017		12-2017	0										0	95	4 5 17	0	0	0	1	1	0	0	0
4	ID-320	1-1983	34	1	1		1	12-2017	12-2017	7	0	0	0	0	0	0	0	1		Client requested for a transfer letter to mbale		1-2018		1-2018		1-2018		1-2018	0										0	90		0	0	0	0	0	0	0	0
4	ID-205	11-1984	33	0	1		0	9-2017														11-2017		11-2017		11-2017		11-2017	0										0	100		0	0	0	0	0	0	0	0
4	ID-205	11-1984	33	0	1		0	10-2017														11-2017		11-2017		11-2017		11-2017	0										0	100		0	0	0	0	0	0	0	0
4	ID-205	11-1984	33	1	1		0	11-2017														12-2017		12-2017		12-2017		12-2017	0										0	100		0	0	0	0	0	0	0	0
4	ID-205	11-1984	33	0	1		0	1-2018														6-2018		6-2018		6-2018		6-2018	0										0	100		0	0	0	0	0	0	0	0
4	ID-205	11-1984	34	0	1		0	3-2018														6-2018		6-2018		6-2018		6-2018	0										1	95		0	0	0	0	0	0	0	0
4	ID-022	10-1980	37	1	1		0	8-2017														11-2017		11-2017		11-2017		11-2017	0										0	100		0	0	0	0	0	0	0	0
4	ID-022	10-1980	36	1	1		0	9-2017														11-2017		11-2017		11-2017		11-2017	0										0	100		0	0	0	0	0	0	0	0
4	ID-022	10-2017	37	1	7	AZT/3TC/NVP	0	10-2017														12-2017		12-2017		12-2017		12-2017	0										0	100		0	0	0	0	0	0	0	0
4	ID-022	10-2017	37	1	1		0	11-2017														12-2017		12-2017		12-2017		12-2017	0										0	100		0	0	0	0	0	0	0	0
4	ID-022	10-1980	37	1	1		0	12-2017														6-2018		6-2018		6-2018		6-2018	0										0	100		0	0	0	0	0	0	0	0
4	ID-022	10-1980	38	1	1		0	2-2018														6-2018		6-2018		6-2018		6-2018	0										0	100		0	0	0	0	0	0	0	0
4	ID-160	7-1979	39	1	1		0	1-2018													PTB	7-2017	Pstchosis	6-2018		6-2018		6-2018	0										1	100	17	0	0	0	0	0	0	0	0
4	ID-160	7-1979	39	1	1		0	2-2018														6-2018		6-2018		6-2018		6-2018	0										0	95		0	0	0	0	0	0	0	0
4	ID-010	4-1993	24	1	1		0	8-2017														11-2017		11-2017		11-2017		11-2017	0										0	100	17	0	0	0	0	0	0	0	0
4	ID-010	4-1993	24	1	1		0	9-2017														11-2017		11-2017		11-2017		11-2017	0										0	100	17	0	0	0	0	0	0	0	0
4	ID-010	4-2017	24	1	1		0	10-2017														12-2017		12-2017		12-2017		12-2017	0										0	100		0	0	0	0	0	0	0	0
4	ID-010	4-2017	24	1	1		0	11-2017														12-2017		12-2017		12-2017		12-2017	0										0	100		0	0	0	0	0	0	0	0
4	ID-010	4-1993	24	1	1		0	2-2018														6-2018		6-2018		6-2018		6-2018	0										0	100	4 6 9	0	0	0	1	0	1	0	0
4	ID-358	8-1968	49	0	1		0	11-2017														11-2017		11-2017		11-2017		11-2017	0										1	100		0	0	0	0	0	0	0	0
4	ID-358	8-1968	49	0	1		0	12-2017														1-2018		1-2018		1-2018		1-2018	0										0	100		0	0	0	0	0	0	0	0
4	ID-358	8-1968	49	0	1		0	1-2018														6-2018		6-2018		6-2018		6-2018	0										0	100		0	0	0	0	0	0	0	0
4	ID-358	8-1968	49	0	1		0	3-2018														6-2018		6-2018		6-2018		6-2018	0										0	100		0	0	0	0	0	0	0	0
4	ID-242	6-2002	15	1	1		0	10-2017														11-2017		11-2017		11-2017		11-2017	0										0	100	6 9	0	0	0	0	0	1	0	0
4	ID-242	6-2002	15	1	1		0	11-2017														11-2017		11-2017		11-2017		11-2017	0										0	100	2	0	1	0	0	0	0	0	0
4	ID-242	6-2017	15	1	7	TDF/3TC/EFV	1	11-2017	11-2017	4	0	0	0	0	1	0	0	0				12-2017		12-2017		12-2017		12-2017	0										0	90		0	0	0	0	0	0	0	0
4	ID-299	12-1972	44	0	1		0	10-2017													Kaposi's Sarcoma	10-2017		11-2017		11-2017		11-2017	0										0	100		0	0	0	0	0	0	0	0
4	ID-299	12-1972	45	0	1		0	11-2017													Kapolei Sarcoma	11-2017		11-2017		11-2017		11-2017	0										1	95		0	0	0	0	0	0	0	0
4	ID-299	12-1972	44	0	1		0	1-2018													Karposis Sacoma	6-2018		6-2018		6-2018		6-2018	0										0	100		0	0	0	0	0	0	0	0
4	ID-299	12-1972	46	0	1		0	3-2018													Karposis Sarcoma	6-2018		6-2018		6-2018		6-2018	0										0	100		0	0	0	0	0	0	0	0
4	ID-090	12-1989	28	1	1		0	8-2017														11-2017		11-2017		11-2017		11-2017	0										0	100	17	0	0	0	0	0	0	0	0
4	ID-090	12-1989	28	1	1		0	9-2017														11-2017		11-2017		11-2017		11-2017	0										0	100		0	0	0	0	0	0	0	0
4	ID-090	12-2017	28	1	1		0	10-2017														12-2017		12-2017		12-2017		12-2017	0										0	100		0	0	0	0	0	0	0	0
4	ID-090	12-1989	28	1	1		0	12-2017														6-2018		6-2018		6-2018		6-2018	0										0	100	17	0	0	0	0	0	0	0	0
4	ID-090	12-1989	28	1	1		0	2-2018														6-2018		6-2018		6-2018		6-2018	0										0	100	4	0	0	0	1	0	0	0	0
4	ID-025	5-1977	38	1	1		0	8-2017														11-2017		11-2017		11-2017		11-2017	0										0	100	10	0	0	0	0	0	0	0	0
4	ID-025	5-1977	38	1	1		0	9-2017														11-2017		11-2017		11-2017		11-2017	0										0	100		0	0	0	0	0	0	0	0
4	ID-025	5-1977	38	1	1		0	11-2017														12-2017		12-2017		12-2017		12-2017	0										0	100		0	0	0	0	0	0	0	0
4	ID-025	5-1977	38	1	1		0	12-2017														12-2017		12-2025		12-2017		12-2017	0										0	89		0	0	0	0	0	0	0	0
4	ID-025	5-1977	39	1	1		0	2-2018														6-2018		11-2018		6-2018		6-2018	0										0	100	15	0	0	0	0	0	0	0	0
4	ID-060	12-2017	38	0	1		0	10-2017														12-2017		12-2017		12-2017		12-2017	0										0	100		0	0	0	0	0	0	0	0
4	ID-060	12-2017	38	0	1		0	11-2017														12-2017		12-2017		12-2017		12-2017	0										0	100		0	0	0	0	0	0	0	0
4	ID-060	12-1979	37	0	1		0	12-2017														6-2018		6-2018		6-2018		6-2018	0										0	100		0	0	0	0	0	0	0	0
4	ID-060	2-2018	37	0	1		0	2-2018														6-2018		6-2018		6-2018		6-2018	0										0	100		0	0	0	0	0	0	0	0
4	ID-181	6-1986	31	1	1		0	9-2017														11-2017		11-2017		11-2017		11-2017	0										0	100		0	0	0	0	0	0	0	0
4	ID-181	6-2017	30	0	1		0	9-2017													DIARRHOEA	7-2017		12-2017		12-2017		12-2017	0										0	100		0	0	0	0	0	0	0	0
4	ID-181	6-1986	31	1	1		0	10-2017														11-2017		11-2017		11-2017		11-2017	0										0	100	5	0	0	0	0	1	0	0	0
4	ID-181	6-2017	31	1	1		0	10-2017														12-2017		12-2017		12-2017		12-2017	0										0	100		0	0	0	0	0	0	0	0
4	ID-181	6-2017	31	1	1		0	11-2017														12-2017		12-2017		12-2017		12-2017	0										0	100		0	0	0	0	0	0	0	0
4	ID-181	6-1986	31	1	1		0	1-2018														6-2018		6-2018		6-2018		6-2018	0										0	100	17	0	0	0	0	0	0	0	0
4	ID-128	3-1981	35	1	1		0	8-2017													pnp	7-2017		11-2017		11-2017		11-2017	0										0	100	4 9	0	0	0	1	0	0	0	0
4	ID-128	3-1981	36	1	1		0	9-2017														11-2017		11-2017		11-2017		11-2017	0										0	96		0	0	0	0	0	0	0	0
4	ID-128	3-2017	36	1	1		0	10-2017														12-2017		12-2017		12-2017		12-2017	0										0	90		0	0	0	0	0	0	0	0
4	ID-128	3-2017	36	1	1		0	11-2017														12-2017		12-2017		12-2017		12-2017	0										0	100		0	0	0	0	0	0	0	0
4	ID-128	3-2018	36	1	1		0	1-2018														6-2018		6-2018		6-2018		6-2018	0										1	95		0	0	0	0	0	0	0	0
4	ID-128	3-1981	36	1	1		0	2-2018														6-2018		6-2018		6-2018		6-2018	0										1	95		0	0	0	0	0	0	0	0
4	ID-128	3-2014	36	1	1		0	3-2018														6-2018		6-2018		6-2018		6-2018	0										0	100		0	0	0	0	0	0	0	0
4	ID-014	10-1986	31	1	1		0	8-2017														11-2017		11-2017		11-2017		11-2017	0										0	100	15	0	0	0	0	0	0	0	0
4	ID-014	10-1986	31	0	1		0	9-2017														11-2017		11-2017		11-2017		11-2017	0										0	100		0	0	0	0	0	0	0	0
4	ID-014	10-1986	31	1	1		0	11-2017														12-2017		12-2017		12-2017		12-2017	0										0	100		0	0	0	0	0	0	0	0
4	ID-014	10-1986	31	1	1		0	2-2018														6-2018		6-2018		6-2018		6-2018	0										0	100		0	0	0	0	0	0	0	0
4	ID-009	2-1994	23	0	1		0	8-2017														11-2017		11-2017		11-2017		11-2017	0										0	100		0	0	0	0	0	0	0	0
4	ID-009	2-1994	23	0	1		0	9-2017														11-2017		11-2017		11-2017		11-2017	0										0	100		0	0	0	0	0	0	0	0
4	ID-009	2-2017	23	0	1		0	10-2017														12-2017		12-2017		12-2017		12-2017	0										0	100		0	0	0	0	0	0	0	0
4	ID-009	2-2017	23	0	1		0	11-2017														12-2017		12-2017		12-2017		12-2017	0										0	100		0	0	0	0	0	0	0	0
4	ID-009	2-2017	23	0	1		0	11-2017														12-2017		12-2017		12-2017		12-2017	0										0	100		0	0	0	0	0	0	0	0
4	ID-009	2-1994	24	0	7	TDG/3TC/DTG	0	1-2018														6-2018		6-2025		6-2018		6-2018	0										0	100		0	0	0	0	0	0	0	0
4	ID-211	4-2017	48	1	1		0	8-2017													Respiratory Tract Infection	5-2017		11-2017		11-2017		11-2017	0										0	100		0	0	0	0	0	0	0	0
4	ID-211	4-1969	48	1	1		0	8-2017														11-2017		11-2017		11-2017		11-2017	0										0	100		0	0	0	0	0	0	0	0
4	ID-211	4-1969	48	1	1		0	9-2017														12-2017		12-2017		12-2017		12-2017	0										0	100	10	0	0	0	0	0	0	0	0
4	ID-211	4-1969	48	1	1		0	10-2017													PPE	10-2017		12-2017		12-2017		12-2017	0										0	100		0	0	0	0	0	0	0	0
4	ID-211	4-1969	48	1	1		0	11-2017														12-2017		12-2017		12-2017		12-2017	0										0	100		0	0	0	0	0	0	0	0
4	ID-211	4-1969	48	1	1		0	1-2018														6-2018		6-2018		6-2018		6-2018	0										0	100		0	0	0	0	0	0	0	0
4	ID-173	10-1975	42	0	1		0	9-2017													PTB	7-2017		12-2017		12-2017		12-2017	0										0	100	2 6 10 17	0	1	0	0	0	1	0	0
4	ID-173	10-1975	42	0	1		0	10-2017														12-2017		12-2017		12-2017		12-2017	0										0	100	2 6 15	0	1	0	0	0	1	0	0
4	ID-173	10-1975	42	0	1		0	11-2017														12-2017		12-2017		12-2017		12-2017	0										0	96		0	0	0	0	0	0	0	0
4	ID-173	6-1975	42	0	1		0	4-2018														6-2018		6-2018		6-2018		6-2018	0										1	85		0	0	0	0	0	0	0	0
4	ID-006	5-1984	33	1	1		0	8-2017														11-2017		11-2024		11-2017		11-2017	0										0	100	17	0	0	0	0	0	0	0	0
4	ID-006	5-1984	33	1	1		0	9-2017														11-2017		11-2017		11-2017		11-2017	0										0	100		0	0	0	0	0	0	0	0
4	ID-006	5-1984	33	1	1		0	10-2017														12-2017		12-2017		12-2017		12-2017	0										0	91	4 5 16 17	0	0	0	1	1	0	0	0
4	ID-006	5-2017	33	1	1		0	11-2017														12-2017		12-2017		12-2017		12-2017	0										0	100		0	0	0	0	0	0	0	0
4	ID-006	5-1984	33	1	1		0	12-2017														6-2018		6-2018		6-2018		6-2018	0										0	100	1 17 18	1	0	0	0	0	0	0	0
4	ID-006	5-1984	33	1	1		0	2-2018														6-2018		6-2018		6-2018		6-2018	0										0	100		0	0	0	0	0	0	0	0
4	ID-007	1-1989	28	1	1		0	8-2017														11-2017		11-2017		11-2017		11-2017	0										0	100	17	0	0	0	0	0	0	0	0
4	ID-007	1-1989	28	0	1		0	9-2017														11-2017		11-2017		11-2017		11-2017	0										0	100	17	0	0	0	0	0	0	0	0
4	ID-007	1-1989	28	1	1		0	10-2017														12-2017		12-2017		12-2017		12-2017	0										0	100		0	0	0	0	0	0	0	0
4	ID-007	1-1989	28	1	1		0	11-2017														12-2017		12-2017		12-2017		12-2017	0										1	95		0	0	0	0	0	0	0	0
4	ID-007	1-1989	29	1	1		0	12-2017														6-2018		6-2018		6-2018		6-2018	0										0	100		0	0	0	0	0	0	0	0
4	ID-007	1-1989	29	1	1		0	2-2018														6-2018		6-2018		6-2018		6-2018	0										0	100		0	0	0	0	0	0	0	0
4	ID-008	4-1977	40	0	1		0	6-2017														6-2018		6-2018		6-2018		6-2018	0										0	100		0	0	0	0	0	0	0	0
4	ID-008	4-1977	40	0	1		0	8-2017													Fever	8-2017		11-2017		11-2017		11-2017	0										0	100	1 17	1	0	0	0	0	0	0	0
4	ID-008	4-1977	40	0	1		0	9-2017														11-2017		11-2017		11-2017		11-2017	0										0	100		0	0	0	0	0	0	0	0
4	ID-008	4-1977	40	0	1		0	10-2017														12-2017		12-2017		12-2017		12-2017	0										0	100		0	0	0	0	0	0	0	0
4	ID-008	4-1977	40	0	1		0	11-2017														12-2017		12-2017		12-2017		12-2017	0										0	100		0	0	0	0	0	0	0	0
4	ID-008	4-1977	40	0	1		0	2-2018														6-2018		6-2018		6-2018		6-2018	0										0	100		0	0	0	0	0	0	0	0
4	ID-053	7-1987	30	0	1		0	8-2017													Severe diarrhea	7-2017		11-2017		11-2017		11-2017	0										0	100		0	0	0	0	0	0	0	0
4	ID-053	7-1987	30	0	1		0	8-2017													Persistent diarrhea	7-2017	Oral thrush	8-2017		11-2017		11-2017	0										0	100		0	0	0	0	0	0	0	0
4	ID-053	7-2017	30	0	1		0	9-2017														12-2017		12-2017		12-2017		12-2017	0										1	50		0	0	0	0	0	0	0	0
4	ID-109	7-1972	45	0	1		0	8-2017													RTI	8-2017	Fever	8-2017		11-2017		11-2017	0										0	100		0	0	0	0	0	0	0	0
4	ID-109	7-1972	45	0	1		0	9-2017														11-2017		11-2017		11-2017		11-2017	0										0	100		0	0	0	0	0	0	0	0
4	ID-109	7-1972	45	0	1		0	10-2017													Skin Rash	10-2017		12-2017		12-2017		12-2017	0										0	100		0	0	0	0	0	0	0	0
4	ID-109	7-1972	45	0	1		0	11-2017														12-2017		12-2017		12-2017		12-2017	0										0	100		0	0	0	0	0	0	0	0
4	ID-109	7-1972	45	0	1		0	1-2018														6-2018		6-2018		6-2018		6-2018	0										0	100		0	0	0	0	0	0	0	0
4	ID-109	7-1972	45	0	1		0	2-2018														6-2018		6-2018		6-2018		6-2018	0										0	100	17	0	0	0	0	0	0	0	0
4	ID-069	1-2018	38	0	1		0	8-2017													RTI	9-2017		1-2018		1-2018		1-2018	0										0	100		0	0	0	0	0	0	0	0
4	ID-069	6-1978	38	0	1		0	9-2017														1-2018		1-2018		1-2018		1-2018	0										1			0	0	0	0	0	0	0	0
4	ID-069	6-2016	38	0	1		0	10-2017														12-2017		12-2017		12-2017		12-2017	0										0	96		0	0	0	0	0	0	0	0
4	ID-069	6-2017	38	0	1		0	11-2017														12-2017		12-2017		12-2017		12-2017	0										0	100		0	0	0	0	0	0	0	0
4	ID-069	6-1978	38	0	1		0	1-2018														6-2018		6-2018		6-2018		6-2018	0										0	100		0	0	0	0	0	0	0	0
4	ID-069	6-1978	38	0	1		0	2-2018														6-2018		6-2018		6-2018		6-2018	0										0	100		0	0	0	0	0	0	0	0
4	ID-062	6-1986	31	1	1		0	8-2017													RTI	11-2017		11-2017		8-2017		11-2017	0										0	100	6	0	0	0	0	0	1	0	0
4	ID-062	6-1986	31	1	1		0	9-2017													RTI	9-2017		11-2017		11-2017		11-2017	0										0	100		0	0	0	0	0	0	0	0
4	ID-062	6-2017	31	1	1		0	10-2017														12-2017		12-2017		12-2017		12-2017	0										0	100		0	0	0	0	0	0	0	0
4	ID-062	6-1980	31	1	1		0	11-2017														12-2017		12-2017		12-2017		12-2017	0										0	100		0	0	0	0	0	0	0	0
4	ID-062	6-1986	31	1	1		0	1-2018													Psychosis	1-2018		6-2018		6-2018		6-2018	0										0	44		0	0	0	0	0	0	0	0
4	ID-062	6-1986	31	1	1		0	2-2018														6-2018		6-2018		6-2018		6-2018	0										0	100	5	0	0	0	0	1	0	0	0
4	ID-061	6-1993	24	1	1		0	2-2017														6-2018		6-2018		6-2018		6-2018	0										0	100		0	0	0	0	0	0	0	0
4	ID-061	6-2017	24	1	1		0	8-2017														11-2017		11-2017		11-2017		11-2017	0										0	100		0	0	0	0	0	0	0	0
4	ID-061	6-2017	24	1	1		0	9-2017														11-2017		11-2017		11-2017		11-2017	0										0	100		0	0	0	0	0	0	0	0
4	ID-061	6-2017	24	1	1		0	10-2017														12-2017		12-2017		12-2017		12-2017	0										0	96		0	0	0	0	0	0	0	0
4	ID-061	6-1993	24	1	1		0	11-2017														6-2018		11-2018		6-2018		6-2018	0										0	100		0	0	0	0	0	0	0	0
4	ID-061	6-2017	24	1	1		0	11-2017														12-2017		12-2017		12-2017		12-2017	0										0	100		0	0	0	0	0	0	0	0
4	ID-110	4-2017	28	0	1		0	8-2017														11-2017		11-2017		11-2017		11-2017	0										0	100		0	0	0	0	0	0	0	0
4	ID-110	4-1989	28	0	1		0	9-2017														11-2017		11-2017		11-2017		11-2017	0										1	50		0	0	0	0	0	0	0	0
4	ID-110	4-2017	28	0	1		0	10-2017														12-2017		12-2017		12-2017		12-2017	0										0	100		0	0	0	0	0	0	0	0
4	ID-110	4-2017	28	0	1		0	11-2017														12-2017		12-2016		12-2017		12-2017	0										0	91		0	0	0	0	0	0	0	0
4	ID-110	4-1989	29	0	1		0	5-2018														6-2018		6-2018		6-2018		6-2018	0										0	0		0	0	0	0	0	0	0	0
4	ID-100	11-1984	33	0	1		0	8-2017														11-2017		11-2017		11-2017		11-2017	0										0	100		0	0	0	0	0	0	0	0
4	ID-100	11-1984	33	0	1		0	9-2017														11-2017		11-2017		11-2017		11-2017	0										0	100		0	0	0	0	0	0	0	0
4	ID-100	11-2017	33	0	1		0	11-2017														12-2017		12-2017		12-2017		12-2017	0										0	100		0	0	0	0	0	0	0	0
4	ID-100	11-1984	33	0	1		0	1-2018														6-2018		6-2018		6-2018		6-2018	0										0	100	5	0	0	0	0	1	0	0	0
4	ID-100	11-1984	33	0	1		0	2-2018														6-2018		6-2018		6-2018		6-2018	0										0	100	4 5 17	0	0	0	1	1	0	0	0
4	ID-127	2-1986	32	0	1		0	8-2017														11-2017		11-2017		11-2017		11-2017	0										0	100		0	0	0	0	0	0	0	0
4	ID-359	10-1982	34	0	1		0	8-2017														11-2017		11-2017		11-2017		11-2017	0										0	100		0	0	0	0	0	0	0	0
4	ID-359	10-1982	34	0	1		0	9-2017														11-2017		11-2017		11-2017		11-2017	0										0	100		0	0	0	0	0	0	0	0
4	ID-359	10-1982	35	0	1		0	10-2017														12-2017		7-2017		12-2017		12-2017	0										0	100		0	0	0	0	0	0	0	0
4	ID-359	10-1982	35	0	1		0	11-2017														12-2017		12-2017		12-2017		12-2017	0										0	100		0	0	0	0	0	0	0	0
4	ID-359	10-1982	35	0	1		0	1-2018														6-2018		6-2018		6-2018		6-2018	0										0	100		0	0	0	0	0	0	0	0
4	ID-359	10-1982	35	0	1		0	2-2018														6-2018		6-2018		6-2018		6-2018	0										0	100		0	0	0	0	0	0	0	0
4	ID-169	2-1986	31	0	1		0	8-2017														1-2018		1-2018		1-2018		1-2018	0										0	100	15	0	0	0	0	0	0	0	0
4	ID-169	1-2018	31	0	1		0	9-2017													Dermatitis	8-2017		1-2018		1-2018		1-2018	0										0	100	15	0	0	0	0	0	0	0	0
4	ID-169	2-2017	31	0	1		0	10-2017													T. Capitis	9-2017	ONYCHOMYCHOSIS	8-2017		12-2017		12-2017	0										0	100		0	0	0	0	0	0	0	0
4	ID-169	2-1986	31	0	1		0	11-2017														6-2018		6-2018		6-2018		6-2018	0										1	28		0	0	0	0	0	0	0	0
4	ID-169	2-1986	32	0	1		0	2-2018														6-2018		6-2018		6-2018		6-2018	0										0	100	11 14	0	0	0	0	0	0	0	0
4	ID-185	12-1989	27	1	1		0	9-2017														11-2017		11-2017		11-2017		11-2017	0										0	100		0	0	0	0	0	0	0	0
4	ID-186	12-1989	27	1	1		0	10-2017														12-2017		12-2017		12-2025		12-2017	0										0	100		0	0	0	0	0	0	0	0
4	ID-187	12-1989	29	1	1		0	12-2017														12-2017		12-2017		12-2017		12-2017	0										0	100		0	0	0	0	0	0	0	0
4	ID-188	12-1989	27	1	1		0	1-2018														6-2018		6-2018		6-2018		6-2018	0										0	100		0	0	0	0	0	0	0	0
4	ID-189	12-1989	28	1	1		0	3-2018														6-2018		6-2018		6-2018		6-2018	0										0	97	4 5 17	0	0	0	1	1	0	0	0
4	ID-165	12-1988	29	0	1		0	8-2017														11-2017		11-2017		11-2017		11-2017	0										0	95		0	0	0	0	0	0	0	0
4	ID-165	12-1988	29	0	1		0	9-2017														11-2017		11-2017		11-2017		11-2017	0										0	100		0	0	0	0	0	0	0	0
4	ID-165	12-2017	29	1	1		0	10-2017														12-2017		12-2017		12-2017		12-2017	0										0	100		0	0	0	0	0	0	0	0
4	ID-165	12-2017	29	1	1		0	11-2017														12-2017		12-2017		12-2017		12-2017	0										0	100		0	0	0	0	0	0	0	0
4	ID-165	12-1988	29	0	1		0	5-2018														6-2018		6-2018		6-2018		6-2018	0										0	0		0	0	0	0	0	0	0	0
4	ID-168	12-1978	38	0	1		0	8-2017														11-2017		11-2017		11-2017		11-2017	0										1	95		0	0	0	0	0	0	0	0
4	ID-168	12-1978	39	0	1		0	10-2017														11-2017		11-2017		11-2017		11-2017	0										0	90		0	0	0	0	0	0	0	0
4	ID-168	12-1978	39	0	1		0	10-2017														12-2017		12-2017		12-2017		12-2017	0										0	100		0	0	0	0	0	0	0	0
4	ID-168	12-1978	39	0	1		0	11-2017														12-2017		12-2017		12-2017		12-2017	0										0	100		0	0	0	0	0	0	0	0
4	ID-168	12-1978	39	0	1		0	1-2018														6-2018		6-2018		6-2018		6-2018	0										1	95		0	0	0	0	0	0	0	0
4	ID-168	12-1978	39	0	1		0	2-2018														6-2018		6-2018		6-2018		6-2018	0										0	100	17	0	0	0	0	0	0	0	0
4	ID-191	1-1988	29	1	1		0	10-2017														12-2017		12-2017		12-2017		12-2017	0										0	100		0	0	0	0	0	0	0	0
4	ID-191	1-1988	29	1	1		0	11-2017														12-2017		12-2017		12-2017		12-2017	0										0	100		0	0	0	0	0	0	0	0
4	ID-191	1-1988	30	1	1		0	2-2018														6-2018		6-2018		6-2018		6-2018	0										0	100		0	0	0	0	0	0	0	0
4	ID-191	1-1988	30	1	1		0	3-2018														6-2018		6-2018		6-2018		6-2018	0										0	100		0	0	0	0	0	0	0	0
4	ID-170	11-1994	23	0	1		0	8-2017														11-2017		11-2017		11-2017		11-2017	0										0	100		0	0	0	0	0	0	0	0
4	ID-170	11-2017	23	0	1		0	9-2017														11-2017		11-2017		11-2017		11-2017	0										0	100		0	0	0	0	0	0	0	0
4	ID-170	11-2017	23	0	1		0	10-2017														12-2017		12-2017		12-2017		12-2017	0										0	100		0	0	0	0	0	0	0	0
4	ID-170	11-2017	23	1	1		0	11-2017														12-2017		12-2017		12-2017		12-2017	0										0	100		0	0	0	0	0	0	0	0
4	ID-170	11-1994	23	0	1		0	1-2018														6-2018		6-2018		6-2018		6-2018	0										0	100		0	0	0	0	0	0	0	0
4	ID-170	11-1994	25	0	1		0	2-2018														6-2018		6-2018		6-2018		6-2018	0										0	100		0	0	0	0	0	0	0	0
4	ID-187	5-1994	23	1	1		0	9-2017														11-2017		11-2017		11-2017		11-2017	0										0	100	12 13	0	0	0	0	0	0	0	0
4	ID-187	5-1994	23	1	1		0	10-2017														11-2017		11-2017		11-2017		11-2017	0										0	100	5 6 16 17	0	0	0	0	1	1	0	0
4	ID-187	5-1995	23	1	1		0	11-2017														12-2017		12-2017		12-2017		12-2017	0										0	100		0	0	0	0	0	0	0	0
4	ID-187	5-1994	23	1	1		0	1-2018														6-2018		6-2018		6-2018		6-2018	0										0	100		0	0	0	0	0	0	0	0
4	ID-187	5-1994	24	1	1		0	3-2018														6-2018		6-2018		6-2018		6-2018	0										0	100		0	0	0	0	0	0	0	0
4	ID-186	8-1996	21	1	1		0	9-2017														11-2017		11-2017		11-2017		11-2017	0										0	100		0	0	0	0	0	0	0	0
4	ID-186	8-1996	21	1	1		0	10-2017													AVD	9-2017		11-2017		11-2017		11-2017	0										0	100	6	0	0	0	0	0	1	0	0
4	ID-186	8-1996	21	1	1		0	10-2017													UTI	10-2017	vaginal thrush	10-2017		11-2017		11-2017	0										0	100		0	0	0	0	0	0	0	0
4	ID-186	8-1996	21	1	1		0	12-2017														12-2017		12-2017		12-2017		12-2017	0										0	100		0	0	0	0	0	0	0	0
4	ID-186	8-1996	21	1	1		0	1-2018														6-2018		6-2018		6-2018		6-2018	0										0	100		0	0	0	0	0	0	0	0
4	ID-186	8-1996	21	1	1		0	2-2018														6-2018		6-2018		6-2018		6-2018	0										0	100	3 4 15	0	0	1	1	0	0	0	0
4	ID-192	8-1981	36	0	1		0	9-2017														11-2017		11-2017		11-2017		11-2017	0										0	100	15	0	0	0	0	0	0	0	0
4	ID-192	8-1981	36	0	1		0	10-2017														11-2017		11-2017		11-2017		11-2017	0										0	100	15	0	0	0	0	0	0	0	0
4	ID-192	8-2017	36	0	1		0	11-2017														12-2017		12-2017		12-2017		12-2017	0										0	100		0	0	0	0	0	0	0	0
4	ID-192	8-2017	36	0	1		0	11-2017														12-2017		12-2017		12-2017		12-2017	0										0	100		0	0	0	0	0	0	0	0
4	ID-192	8-1981	36	0	1		0	1-2018													G.E	1-2018		6-2018		6-2018		6-2018	0										0	100		0	0	0	0	0	0	0	0
4	ID-192	8-1981	36	0	1		0	2-2018														6-2018		6-2021		6-2018		6-2018	0										0	96	7 10	0	0	0	0	0	0	1	0
4	ID-193	7-2017	37	0	1		0	9-2017														11-2017		11-2017		11-2017		11-2017	0										1	100		0	0	0	0	0	0	0	0
4	ID-193	7-1980	37	0	1		0	10-2017														11-2017		11-2017		11-2017		11-2017	0										0	100		0	0	0	0	0	0	0	0
4	ID-193	7-1980	37	0	1		0	11-2017														12-2017		12-2017		12-2017		12-2017	0										0	100		0	0	0	0	0	0	0	0
4	ID-193	7-1980	37	0	1		0	11-2017														12-2017		12-2017		12-2017		12-2017	0										0	100		0	0	0	0	0	0	0	0
4	ID-193	7-1980	38	0	1		0	1-2018														6-2018		6-2018		6-2018		6-2018	0										0	100		0	0	0	0	0	0	0	0
4	ID-197	6-1979	38	1	1		0	9-2017														11-2017		11-2017		11-2017		11-2017	0										0	100	1	1	0	0	0	0	0	0	0
4	ID-197	6-1979	38	1	1		0	10-2017														11-2017		11-2017		11-2017		11-2017	0										0	100		0	0	0	0	0	0	0	0
4	ID-197	6-1979	38	1	1		0	10-2017													URTIs	10-2017	PUD	10-2017		11-2017		11-2017	0										0	100		0	0	0	0	0	0	0	0
4	ID-197	6-1979	38	1	1		0	12-2017														6-2018		6-2018		6-2018		6-2018	0										0	100		0	0	0	0	0	0	0	0
4	ID-197	6-1979	38	1	1		0	2-2018														6-2018		6-2018		6-2018		6-2018	0										0	100		0	0	0	0	0	0	0	0
4	ID-197	6-1979	38	1	1		0	3-2018														6-2018		6-2018		6-2018		6-2018	0										0	100	4	0	0	0	1	0	0	0	0
4	ID-198	5-1968	49	1	1		0	9-2017													PPE	8-2017		11-2017		11-2017		11-2017	0										0	100	1 2 15	1	1	0	0	0	0	0	0
4	ID-198	5-1968	49	0	1		0	10-2017													PPE	8-2017		11-2017		11-2017		11-2017	0										0	98		0	0	0	0	0	0	0	0
4	ID-198	5-2017	49	0	1		0	11-2017														12-2017		12-2017		12-2017		12-2017	0										0	100		0	0	0	0	0	0	0	0
4	ID-198	5-1968	49	0	1		0	12-2017													Cough	11-2017		6-2018		6-2018		6-2018	0										0	96		0	0	0	0	0	0	0	0
4	ID-198	5-1968	49	0	1		0	2-2018														6-2018		6-2018		6-2018		6-2018	0										0	100		0	0	0	0	0	0	0	0
4	ID-198	5-1968	49	0	1		0	3-2018														6-2018		6-2018		6-2018		6-2018	0										0	100		0	0	0	0	0	0	0	0
4	ID-261	9-1986	31	1	1		0	10-2017														11-2017		11-2017		11-2017		11-2017	0										0	100		0	0	0	0	0	0	0	0
4	ID-261	9-1986	31	1	1		0	11-2017														11-2017		11-2017		11-2017		11-2017	0										0	96		0	0	0	0	0	0	0	0
4	ID-261	9-1986	31	1	1		0	12-2017														6-2018		6-2018		6-2018		6-2018	0										0	100		0	0	0	0	0	0	0	0
4	ID-261	9-1986	31	1	1		0	1-2018														6-2018		6-2018		6-2018		6-2018	0										0	100		0	0	0	0	0	0	0	0
4	ID-261	9-1986	31	1	1		0	3-2018														6-2018		6-2018		6-2018		6-2018	0										0	100	9 17	0	0	0	0	0	0	0	0
4	ID-350	8-1970	47	0	1		0	11-2017														11-2017		11-2017		11-2017		11-2017	0										0	100		0	0	0	0	0	0	0	0
4	ID-350	8-1970	47	0	1		0	12-2017														1-2018		1-2018		1-2018		1-2018	0										0	100		0	0	0	0	0	0	0	0
4	ID-350	8-1970	47	0	1		0	3-2018														6-2018		6-2018		6-2018		6-2018	0										0	100		0	0	0	0	0	0	0	0
4	ID-350	8-1970	47	0	1		0	5-2018														6-2018		6-2018		6-2018		6-2018	0										0	100		0	0	0	0	0	0	0	0
4	ID-350	8-1970	47	0	1		0	6-2018														6-2018		6-2018		6-2018		6-2018	0										0	100		0	0	0	0	0	0	0	0
4	ID-232	2-1965	52	0	1		0	10-2017														11-2017		11-2017		11-2017		11-2017	0										0	100		0	0	0	0	0	0	0	0
4	ID-232	2-1965	52	0	1		0	11-2017														11-2017		11-2017		11-2017		11-2017	0										0	100		0	0	0	0	0	0	0	0
4	ID-232	2-1965	52	0	1		0	11-2017													Dermatitis chrome	1-2017		12-2017		12-2017		12-2017	0										0	100		0	0	0	0	0	0	0	0
4	ID-341	10-1978	39	0	2		0	11-2017														11-2017		11-2017		11-2017		11-2017	0										0	100		0	0	0	0	0	0	0	0
4	ID-341	10-1978	39	0	2		0	1-2018														6-2018		6-2018		6-2018		6-2018	0										0	93	17	0	0	0	0	0	0	0	0
4	ID-341	10-1978	39	0	2		0	5-2018														6-2018		6-2018		6-2018		6-2018	0										0	100		0	0	0	0	0	0	0	0
4	ID-341	10-1978	39	0	1		0	6-2018														6-2018		6-2018		6-2018		6-2018	0										0	100		0	0	0	0	0	0	0	0
4	ID-341	10-1978	39	0	2		0	12-2018														1-2018		1-2018		1-2018		1-2018	0										0	100		0	0	0	0	0	0	0	0
4	ID-356	11-1973	44	0	1		1	11-2017	11-2017	0 7	1	0	0	0	0	0	0	1		It was put on a drug holiday due to hepatotoxicity transaminases >10times UCN		12-2017		12-2017		12-2017		12-2017	0										0	100		0	0	0	0	0	0	0	0
4	ID-356	11-1973	44	1	7	None	0	11-2017														12-2017		12-2017		12-2017		12-2017	0										1	0	13	0	0	0	0	0	0	0	0
3	ID-013	6-2017	33	1	1		0	8-2017														11-2017		11-2017		11-2017		11-2017	0										0	100		0	0	0	0	0	0	0	0
3	ID-013	6-1984	33	1	1		0	9-2017														11-2017		11-2017		11-2017		11-2017	0										0	95		0	0	0	0	0	0	0	0
3	ID-013	6-1984	33	1	1		0	10-2017														12-2017		12-2017		12-2017		12-2017	0										0	95		0	0	0	0	0	0	0	0
3	ID-013	6-1984	33	1	1		0	11-2017														12-2017		12-2017		12-2017		12-2017	0										0	95		0	0	0	0	0	0	0	0
3	ID-013	6-1984	33	1	1		0	12-2017														6-2018		6-2018		6-2018		6-2018	0										0	95		0	0	0	0	0	0	0	0
3	ID-295	7-1970	47	1	1		0	10-2017														11-2017		11-2017		11-2017		11-2017	0										0	95		0	0	0	0	0	0	0	0
3	ID-295	7-1970	47	1	1		0	11-2017														11-2017		11-2017		11-2017		11-2017	0										0	95		0	0	0	0	0	0	0	0
3	ID-295	7-1970	47	1	1		0	1-2018														6-2018		6-2018		6-2018		6-2018	0										0	95		0	0	0	0	0	0	0	0
3	ID-295	7-1970	47	1	1		0	2-2018														6-2018		6-2018		6-2018		6-2018	0										0	95		0	0	0	0	0	0	0	0
3	ID-295	7-1970	47	1	1		0	3-2018														6-2018		6-2018		6-2018		6-2018	0										0	95		0	0	0	0	0	0	0	0
3	ID-273	11-1993	24	1	1		0	10-2017														11-2017		11-2017		11-2017		11-2017	0										0	95		0	0	0	0	0	0	0	0
3	ID-273	11-1993	24	1	1		0	11-2017														11-2017		11-2017		11-2017		11-2017	0										0	95		0	0	0	0	0	0	0	0
3	ID-273	11-1993	24	1	1		0	12-2017														6-2018		6-2018		6-2018		6-2018	0										0	95		0	0	0	0	0	0	0	0
3	ID-273	11-1993	24	1	1		0	1-2018														6-2018		6-2018		6-2018		6-2018	0										0	95		0	0	0	0	0	0	0	0
3	ID-273	11-1993	24	1	1		0	2-2018														6-2018		6-2018		6-2018		6-2018	0										0	95		0	0	0	0	0	0	0	0
3	ID-273	11-1993	24	1	1		0	3-2018														6-2018		6-2018		6-2018		6-2018	0										0	95		0	0	0	0	0	0	0	0
3	ID-346	9-1993	24	1	1		0	11-2017														1-2018		1-2018		1-2018		1-2018	0										0	95		0	0	0	0	0	0	0	0
3	ID-346	9-1993	24	1	1		0	12-2017														1-2018		1-2018		1-2018		1-2018	0										0	95		0	0	0	0	0	0	0	0
3	ID-346	9-1993	23	1	1		0	1-2018														1-2018		1-2018		1-2018		1-2018	0										0	95		0	0	0	0	0	0	0	0
3	ID-346	9-1993	24	1	1		0	2-2018														6-2018		6-2018		6-2018		6-2018	0										0	95		0	0	0	0	0	0	0	0
3	ID-346	9-1993	23	1	1		0	3-2018														7-2018		7-2018		7-2018		7-2018	0										0	95		0	0	0	0	0	0	0	0
3	ID-283	4-1975	43	0	2		0	10-2017														11-2017		11-2017		11-2017		11-2017	0										0	95		0	0	0	0	0	0	0	0
3	ID-283	4-1975	43	0	2		0	11-2017														11-2017		11-2017		11-2017		11-2017	0										0	95		0	0	0	0	0	0	0	0
3	ID-283	4-1974	43	0	1		0	12-2017														1-2018		1-2018		1-2018		1-2018	0										0	95		0	0	0	0	0	0	0	0
3	ID-283	4-1975	43	0	1		0	4-2018														1-2018		1-2018		1-2018		1-2018	0										1	95		0	0	0	0	0	0	0	0
3	ID-283	4-1975	43	0	1		0	3-2018														6-2018		6-2018		6-2018		6-2018	0										0	95		0	0	0	0	0	0	0	0
3	ID-280	9-1966	51	1	1		0	10-2017														11-2017		11-2017		11-2017		11-2017	0										0	95		0	0	0	0	0	0	0	0
3	ID-280	9-1966	51	1	1		0	11-2017														11-2017		11-2017		11-2017		11-2017	0										0	95		0	0	0	0	0	0	0	0
3	ID-280	9-1996	51	1	1		0	1-2018														1-2018		1-2018		1-2018		1-2018	0										0	95		0	0	0	0	0	0	0	0
3	ID-280	9-1966	51	1	1		0	2-2018														6-2018		6-2018		6-2018		6-2018	0										0	95		0	0	0	0	0	0	0	0
3	ID-280	9-1966	51	1	1		0	3-2018														6-2018		6-2018		6-2018		6-2018	0										0	95		0	0	0	0	0	0	0	0
3	ID-281	5-1972	45	1	1		0	10-2017														11-2017		11-2017		11-2017		11-2017	0										0	95		0	0	0	0	0	0	0	0
3	ID-281	5-1972	45	1	1		0	11-2017														1-2018		1-2018		1-2018		1-2018	0										0	95		0	0	0	0	0	0	0	0
3	ID-281	5-1972	45	1	1		0	1-2018														6-2018		6-2018		6-2018		6-2018	0										0	95		0	0	0	0	0	0	0	0
3	ID-281	5-1972	45	1	1		0	2-2018														6-2018		6-2018		6-2018		6-2018	0										0	95		0	0	0	0	0	0	0	0
3	ID-281	5-1972	45	1	1		0	3-2018														6-2018		6-2018		6-2018		6-2018	0										0	95		0	0	0	0	0	0	0	0
3	ID-285	10-1962	55	1	1		0	11-2017														11-2017		11-2017		11-2017		11-2017	0										0	85		0	0	0	0	0	0	0	0
3	ID-285	10-1962	55	1	1		0	12-2017														11-2017		11-2017		11-2017		11-2017	0										0	95	4	0	0	0	1	0	0	0	0
3	ID-285	10-1962	55	1	1		0	2-2018														6-2018		12-2018		6-2018		6-2018	0										0	84	7	0	0	0	0	0	0	1	0
3	ID-285	10-1962	55	1	1		0	3-2018														6-2018		6-2018		6-2018		6-2018	0										0	84	7	0	0	0	0	0	0	1	0
3	ID-363	1-1979	38	0	1		0	11-2017														11-2017		11-2017		11-2017		11-2017	0										0	95		0	0	0	0	0	0	0	0
3	ID-363	1-1979	38	0	1		0	12-2017														1-2018		1-2018		1-2018		1-2018	0										0	95		0	0	0	0	0	0	0	0
3	ID-363	1-1979	38	0	1		0	3-2018														6-2018		6-2018		6-2018		6-2018	0										0	95		0	0	0	0	0	0	0	0
3	ID-363	1-1979	38	0	1		0	6-2018														6-2018		6-2018		6-2018		6-2018	0										0	95		0	0	0	0	0	0	0	0
3	ID-106	6-1968	50	1	1		0	8-2017														11-2017		11-2017		11-2017		11-2017	0										0	100		0	0	0	0	0	0	0	0
3	ID-106	6-1968	50	1	1		0	9-2017														11-2017		11-2017		11-2017		11-2017	0										0	95		0	0	0	0	0	0	0	0
3	ID-106	6-1968	50	1	1		0	10-2017														12-2017		12-2017		12-2017		12-2017	0										0	95		0	0	0	0	0	0	0	0
3	ID-106	6-1968	50	1	1		0	11-2017														12-2017		12-2017		12-2017		12-2017	0										0	95		0	0	0	0	0	0	0	0
3	ID-106	6-1968	50	1	1		0	12-2017														6-2018		6-2018		6-2018		6-2018	0										0	95		0	0	0	0	0	0	0	0
3	ID-296	10-1982	35	0	1		0	10-2017														11-2017		11-2017		11-2017		11-2017	0										0	95		0	0	0	0	0	0	0	0
3	ID-296	10-1982	35	0	1		0	12-2017														1-2018		1-2018		1-2018		1-2018	0										0	85		0	0	0	0	0	0	0	0
3	ID-315	2-1984	33	1	1		0	11-2017														11-2017		11-2017		11-2017		11-2017	0										0	95		0	0	0	0	0	0	0	0
3	ID-315	2-1984	33	1	1		0	12-2017														12-2017		12-2017		12-2017		12-2017	0										0	95		0	0	0	0	0	0	0	0
3	ID-315	2-1984	33	1	1		0	1-2018														6-2018		6-2018		6-2018		6-2018	0										0	100		0	0	0	0	0	0	0	0
3	ID-315	2-1984	33	1	1		0	2-2018														6-2018		6-2018		6-2018		6-2018	0										0	100		0	0	0	0	0	0	0	0
3	ID-297	9-1963	54	0	1		0	10-2017														11-2017		3-2017		11-2017		11-2017	0										0	95		0	0	0	0	0	0	0	0
3	ID-297	9-1963	54	0	1		0	1-2018														6-2018		6-2018		6-2018		6-2018	0										0	95		0	0	0	0	0	0	0	0
3	ID-297	9-1963	54	0	1		0	3-2018														6-2018		6-2018		6-2018		6-2018	0										0	95		0	0	0	0	0	0	0	0
3	ID-286	6-1989	28	1	1		0	10-2017														11-2017		11-2017		11-2017		11-2017	0										0	95		0	0	0	0	0	0	0	0
3	ID-286	6-1989	28	1	1		0	11-2017														11-2017		11-2017		11-2017		11-2017	0										0	95		0	0	0	0	0	0	0	0
3	ID-286	6-1989	28	1	1		0	1-2018														6-2018		6-2018		6-2018		6-2018	0										0	95		0	0	0	0	0	0	0	0
3	ID-286	6-1989	28	1	1		0	2-2018														6-2018		6-2018		6-2018		6-2018	0										0	95		0	0	0	0	0	0	0	0
3	ID-286	6-2018	28	1	1		0	3-2018														6-2018		6-2018		6-2018		6-2018	0										0	95		0	0	0	0	0	0	0	0
3	ID-301	3-1986	31	1	1		0	11-2017														11-2017		11-2017		11-2017		11-2017	0										0	95		0	0	0	0	0	0	0	0
3	ID-301	3-1986	31	1	1		0	1-2018														6-2018		1-2018		1-2018		1-2018	0										1	85		0	0	0	0	0	0	0	0
3	ID-301	3-1986	31	1	1		0	2-2018														6-2018		6-2018		6-2018		6-2018	0										0	100		0	0	0	0	0	0	0	0
3	ID-301	3-1986	31	1	1		0	3-2018														6-2018		6-2018		6-2018		6-2018	0										0	95		0	0	0	0	0	0	0	0
3	ID-301	3-1986	31	1	1		0	12-2018														1-2018		6-2018		1-2018		1-2018	0										0	95		0	0	0	0	0	0	0	0
3	ID-037	11-1984	34	1	1		0	2-2013														6-2018		6-2018		6-2018		6-2018	0										0	84		0	0	0	0	0	0	0	0
3	ID-037	11-1984	32	1	1		0	8-2017														11-2017		11-2017		11-2017		11-2017	0										0	95		0	0	0	0	0	0	0	0
3	ID-037	11-1984	32	1	1		0	10-2017														11-2017		11-2017		11-2017		11-2017	0										0	95		0	0	0	0	0	0	0	0
3	ID-037	11-1984	32	1	1		0	11-2017														12-2017		12-2017		12-2017		12-2017	0										0	95		0	0	0	0	0	0	0	0
3	ID-037	11-1984	33	1	1		0	12-2017														6-2018		6-2018		6-2018		6-2018	0										0	95		0	0	0	0	0	0	0	0
3	ID-294	6-1976	41	1	1		0	10-2017														11-2017		11-2017		11-2017		11-2017	0										0	95		0	0	0	0	0	0	0	0
3	ID-294	6-1976	41	1	1		0	11-2017														11-2017		11-2017		11-2017		11-2017	0										0	95		0	0	0	0	0	0	0	0
3	ID-294	6-1976	41	1	1		0	1-2018														6-2018		6-2018		6-2018		6-2018	0										0	95		0	0	0	0	0	0	0	0
3	ID-294	6-1976	41	1	1		0	2-2018														6-2018		6-2018		6-2018		6-2018	0										0	95		0	0	0	0	0	0	0	0
3	ID-294	6-1976	41	1	1		0	3-2018														6-2018		6-2018		6-2018		6-2018	0										0	95		0	0	0	0	0	0	0	0
3	ID-302	11-1960	57	0	1		1	10-2017	10-2017	0	1	0	0	0	0	0	0	0				12-2017		12-2017		12-2017		12-2017	0										0	84	3 7 9	0	0	1	0	0	0	1	0
3	ID-293	2-1994	23	1	1		0	11-2017														11-2017		11-2017		11-2017		11-2017	0										0	95		0	0	0	0	0	0	0	0
3	ID-293	2-1994	23	1	1		0	12-2017														1-2018		1-2018		1-2018		1-2018	0										0	95		0	0	0	0	0	0	0	0
3	ID-293	2-1994	23	1	1		0	1-2018														6-2018		6-2018		6-2018		6-2018	0										0	95		0	0	0	0	0	0	0	0
3	ID-293	2-1994	23	1	1		0	2-2018														6-2018		6-2018		6-2018		6-2018	0										0	95		0	0	0	0	0	0	0	0
3	ID-293	2-1994	23	1	1		0	3-2018														6-2018		6-2018		6-2018		6-2018	0										0	95		0	0	0	0	0	0	0	0
3	ID-287	2-1990	27	1	1		0	10-2017														12-2017		12-2017		12-2017		12-2017	0										0	95		0	0	0	0	0	0	0	0
3	ID-287	2-1990	27	1	1		0	10-2017														12-2017		12-2017		12-2017		12-2017	0										0	95		0	0	0	0	0	0	0	0
3	ID-287	2-1990	27	1	1		0	1-2018														6-2018		6-2018		6-2021		6-2018	0										0	95		0	0	0	0	0	0	0	0
3	ID-287	2-1990	27	1	1		0	3-2018														6-2018		6-2018		6-2018		6-2018	0										0	95		0	0	0	0	0	0	0	0
3	ID-287	2-1990	27	1	1		0	5-2018														6-2018		6-2018		6-2018		6-2018	0										0	95		0	0	0	0	0	0	0	0
3	ID-039	6-1976	36	0	1		0	8-2017														11-2017		11-2017		11-2017		11-2017	0										0	95		0	0	0	0	0	0	0	0
3	ID-039	6-1976	36	0	1		0	9-2017														11-2017		11-2017		11-2017		11-2017	0										0	95		0	0	0	0	0	0	0	0
3	ID-039	6-1976	38	0	1		0	11-2017														12-2017		12-2017		12-2017		12-2017	0										0	95		0	0	0	0	0	0	0	0
3	ID-039	6-1976	56	0	1		0	12-2017														6-2018		6-2018		6-2018		6-2018	0										0	95		0	0	0	0	0	0	0	0
3	ID-039	6-1976	56	0	1		0	1-2018														6-2018		6-2018		6-2018		6-2018	0										0	95		0	0	0	0	0	0	0	0
3	ID-089	7-1982	35	0	1		0	8-2017														11-2017		11-2017		11-2017		11-2017	0										0	95		0	0	0	0	0	0	0	0
3	ID-089	7-1982	35	0	1		0	9-2017														11-2017		11-2017		11-2017		11-2017	0										0	95		0	0	0	0	0	0	0	0
3	ID-089	7-1982	35	0	1		0	10-2017													MDR TB	1-2018		1-2018		1-2018		1-2018	0										1	95		0	0	0	0	0	0	0	0
3	ID-089	7-1982	35	0	1		0	11-2017													MDR TB	5-2017		1-2018		1-2018		1-2018	0										0	95		0	0	0	0	0	0	0	0
3	ID-089	7-1982	35	0	1		0	12-2017													MDR TB	6-2018		6-2018		6-2018		6-2018	0										0	100		0	0	0	0	0	0	0	0
3	ID-089	7-1982	35	0	1		0	1-2018													MDR TB	6-2018		6-2018		6-2018		6-2018	0										0	95		0	0	0	0	0	0	0	0
3	ID-104	6-1972	45	0	1		0	10-2017														11-2017		11-2017		11-2017		11-2017	0										0	0		0	0	0	0	0	0	0	0
3	ID-104	6-1972	45	0	1		0	11-2017														11-2017		11-2017		11-2017		11-2017	0										0	84		0	0	0	0	0	0	0	0
3	ID-104	6-1972	45	0	1		0	1-2018														6-2018		6-2018		6-2018		6-2018	0										0	95		0	0	0	0	0	0	0	0
3	ID-104	6-1972	46	0	1		0	2-2018														6-2018		6-2018		6-2018		6-2018	0										0	95		0	0	0	0	0	0	0	0
3	ID-304	6-1984	35	0	1		0	11-2017														11-2017		11-2017		11-2017		11-2017	0										0	95		0	0	0	0	0	0	0	0
3	ID-304	6-1984	35	0	1		0	12-2017														1-2018		1-2018		1-2018		1-2018	0										0	95		0	0	0	0	0	0	0	0
3	ID-304	6-1984	35	0	1		0	1-2018														6-2018		6-2018		6-2018		6-2018	0										0	95		0	0	0	0	0	0	0	0
3	ID-304	6-1984	35	0	1		0	2-2018														6-2018		6-2018		6-2018		6-2018	0										0	95		0	0	0	0	0	0	0	0
3	ID-304	6-1984	35	0	1		0	3-2018														6-2018		6-2018		6-2018		6-2018	0										0	95		0	0	0	0	0	0	0	0
3	ID-277	6-1981	37	0	1		0	10-2017														11-2017		11-2017		11-2017		11-2017	0										0	95		0	0	0	0	0	0	0	0
3	ID-277	6-1981	37	0	1		0	11-2017														11-2017		11-2017		11-2017		11-2017	0										0	93		0	0	0	0	0	0	0	0
3	ID-277	6-1981	37	0	1		0	1-2018														6-2018		6-2018		6-2018		6-2018	0										0	95		0	0	0	0	0	0	0	0
3	ID-277	6-1981	37	0	1		0	2-2018														6-2018		6-2018		6-2018		6-2018	0										0	95		0	0	0	0	0	0	0	0
3	ID-277	6-1981	37	0	1		0	3-2018														6-2018		6-2018		6-2018		6-2018	0										0	90		0	0	0	0	0	0	0	0
3	ID-272	10-1986	31	0	1		0	10-2017														11-2017		11-2017		11-2017		11-2017	0										0	95		0	0	0	0	0	0	0	0
3	ID-272	10-1986	31	0	1		0	11-2017														11-2017		8-2017		11-2017		11-2017	0										0	90		0	0	0	0	0	0	0	0
3	ID-272	10-1986	31	0	1		0	1-2018														6-2018		6-2018		6-2018		6-2018	0										0	95		0	0	0	0	0	0	0	0
3	ID-272	10-1986	31	0	1		0	2-2018														6-2018		6-2018		6-2018		6-2018	0										0	84		0	0	0	0	0	0	0	0
3	ID-272	10-1986	33	0	1		0	3-2018														6-2018		6-2018		6-2018		6-2018	0										0	95		0	0	0	0	0	0	0	0
3	ID-260	10-1972	45	0	1		0	10-2017														11-2017		11-2017		11-2017		11-2017	0										0	95		0	0	0	0	0	0	0	0
3	ID-260	10-1972	45	0	1		0	11-2017														11-2017		11-2017		11-2017		11-2017	0										0	95		0	0	0	0	0	0	0	0
3	ID-260	10-1972	46	0	1		0	12-2017														6-2018		6-2018		6-2018		6-2018	0										0	95		0	0	0	0	0	0	0	0
3	ID-260	6-2018	46	0	1		0	1-2018														6-2018		6-2018		6-2018		6-2018	0										0	95		0	0	0	0	0	0	0	0
3	ID-260	10-1972	46	0	1		0	2-2018														6-2018		6-2018		6-2018		6-2018	0										0	95		0	0	0	0	0	0	0	0
3	ID-260	10-1972	46	0	1		0	4-2018														6-2018		6-2018		6-2018		6-2018	0										0	95		0	0	0	0	0	0	0	0
3	ID-300	1-1973	41	0	1		0	11-2017														12-2017		12-2017		12-2017		12-2017	0										0	95		0	0	0	0	0	0	0	0
3	ID-300	1-1973	41	0	1		0	11-2017														12-2017		12-2017		12-2017		12-2017	0										0	95		0	0	0	0	0	0	0	0
3	ID-300	6-1973	45	0	1		0	1-2018														6-2018		6-2018		6-2018		6-2018	0										0	95		0	0	0	0	0	0	0	0
3	ID-300	6-1973	45	0	1		0	2-2018														6-2018		6-2018		6-2018		6-2018	0										0	95		0	0	0	0	0	0	0	0
3	ID-300	6-1973	45	0	1		0	4-2018														6-2018		6-2018		6-2018		6-2018	0										0	95		0	0	0	0	0	0	0	0
3	ID-239	6-1970	47	0	1		0	10-2017														12-2017		12-2017		12-2017		12-2017	0										0	95		0	0	0	0	0	0	0	0
3	ID-132	6-1966	50	0	1		0	8-2017														11-2017		11-2017		11-2017		11-2017	0										1	Missing		0	0	0	0	0	0	0	0
3	ID-132	6-2017	51	0	1		0	12-2017														12-2017		12-2017		12-2017		12-2017	0										0	84		0	0	0	0	0	0	0	0
3	ID-132	6-1966	51	0	1		0	1-2018														1-2018		1-2018		1-2018		1-2018	0										1	95		0	0	0	0	0	0	0	0
3	ID-132	6-2018	51	0	1		0	3-2018													Prurctis	3-2018		6-2018		6-2018		6-2018	0										0	65		0	0	0	0	0	0	0	0
3	ID-274	4-1987	30	0	1		0	11-2017														11-2017		11-2017		11-2017		11-2017	0										0	95		0	0	0	0	0	0	0	0
3	ID-274	4-1987	30	0	1		0	11-2017														11-2017		11-2017		11-2017		11-2017	0										0	95		0	0	0	0	0	0	0	0
3	ID-274	4-1987	30	0	1		0	1-2018														6-2018		6-2018		6-2018		6-2018	0										0	95		0	0	0	0	0	0	0	0
3	ID-274	4-1987	30	0	1		0	3-2018														6-2018		6-2018		6-2018		6-2018	0										0	95		0	0	0	0	0	0	0	0
3	ID-274	4-1987	30	0	1		0	4-2018														6-2018		6-2018		6-2018		6-2018	0										0	95		0	0	0	0	0	0	0	0
3	ID-318	8-1992	26	1	1		0	11-2017														1-2018		1-2018		1-2018		1-2018	0										0	95		0	0	0	0	0	0	0	0
3	ID-318	8-1992	26	1	1		0	12-2017														1-2018		1-2018		1-2018		1-2018	0										0	95		0	0	0	0	0	0	0	0
3	ID-318	8-1992	26	1	1		0	1-2018														6-2018		6-2018		6-2018		6-2018	0										0	95		0	0	0	0	0	0	0	0
3	ID-318	8-1992	26	1	1		0	2-2018														7-2018		7-2018		7-2018		7-2018	0										0	95		0	0	0	0	0	0	0	0
3	ID-318	8-1992	26	1	1		0	4-2018														7-2018		7-2018		7-2018		7-2018	0										0	95		0	0	0	0	0	0	0	0
3	ID-055	8-1972	48	1	1		0	8-2017														11-2017		11-2017		11-2017		11-2017	0										0	100		0	0	0	0	0	0	0	0
3	ID-055	8-1972	48	1	1		0	9-2017													Hemiparesol	9-2017		11-2017		11-2017		11-2017	0										0	100		0	0	0	0	0	0	0	0
3	ID-055	8-2017	48	1	1		0	9-2017													PTB	9-2017		12-2017		12-2017		12-2017	0										0	95	6 9	0	0	0	0	0	1	0	0
3	ID-055	8-1972	48	1	1		0	10-2017													TB	9-2017		12-2017		12-2017		12-2017	0										0	95	4 6 9	0	0	0	1	0	1	0	0
3	ID-055	8-2017	45	1	1		0	10-2017													TB	9-2017		12-2017		12-2017		12-2017	0										0	95	4 6 9	0	0	0	1	0	1	0	0
3	ID-023	11-1993	24	1	1		0	8-2017														11-2017		11-2017		11-2017		11-2017	0										0	100		0	0	0	0	0	0	0	0
3	ID-023	11-1993	24	1	1		0	8-2017														11-2017		11-2017		11-2017		11-2017	0										0	100		0	0	0	0	0	0	0	0
3	ID-023	11-1993	24	1	1		0	10-2017														12-2017		12-2017		12-2017		12-2017	0										0	94		0	0	0	0	0	0	0	0
3	ID-023	11-1993	24	1	1		0	10-2017														12-2017		12-2017		12-2017		12-2017	0										0	95		0	0	0	0	0	0	0	0
3	ID-023	11-1993	27	1	1		0	12-2017														6-2018		6-2018		6-2018		6-2018	0										0	84		0	0	0	0	0	0	0	0
3	ID-011	11-1984	33	0	1		0	8-2017														11-2017		11-2017		11-2017		11-2017	0										0	95		0	0	0	0	0	0	0	0
3	ID-011	11-1984	33	0	1		0	9-2017														11-2017		11-2017		11-2017		11-2017	0										0	95		0	0	0	0	0	0	0	0
3	ID-011	11-1984	33	0	1		0	10-2017														12-2017		12-2017		12-2017		12-2017	0										1	Missing		0	0	0	0	0	0	0	0
3	ID-011	11-1984	33	0	1		0	12-2017														6-2018		6-2018		6-2018		6-2018	0										0	95		0	0	0	0	0	0	0	0
3	ID-011	11-1984	33	0	1		0	1-2018														6-2018		6-2018		6-2018		6-2018	0										0	95		0	0	0	0	0	0	0	0
3	ID-012	4-1992	25	1	1		0	8-2017													Herpes zoaster	7-2017		12-2017		12-2017		12-2017	0										0	100		0	0	0	0	0	0	0	0
3	ID-012	4-1992	25	1	1		0	9-2017														12-2017		12-2017		12-2017		12-2017	0										0	95		0	0	0	0	0	0	0	0
3	ID-012	4-1992	25	1	1		0	10-2017														12-2017		12-2017		12-2017		12-2017	0										1			0	0	0	0	0	0	0	0
3	ID-012	4-1992	25	1	1		0	12-2017														6-2018		6-2018		6-2018		6-2018	0										0	95		0	0	0	0	0	0	0	0
3	ID-202	11-1965	53	0	1		0	8-2017														11-2017		11-2017		11-2017		11-2017	0										0	95		0	0	0	0	0	0	0	0
3	ID-202	11-1965	53	0	1		0	9-2017														11-2017		11-2017		11-2017		11-2017	0										0	95		0	0	0	0	0	0	0	0
3	ID-202	11-1969	53	0	1		0	10-2017														12-2017		12-2017		12-2017		12-2017	0										0	100		0	0	0	0	0	0	0	0
3	ID-202	11-1965	53	0	1		0	11-2017														12-2017		12-2017		12-2017		12-2017	0										0	95		0	0	0	0	0	0	0	0
3	ID-202	11-1965	53	0	1		0	11-2017														12-2017		12-2017		12-2017		12-2017	0										0	95		0	0	0	0	0	0	0	0
3	ID-024	4-1993	24	1	1		0	8-2017														11-2017		11-2017		11-2017		11-2017	0										0	95		0	0	0	0	0	0	0	0
3	ID-024	4-1993	24	1	1		0	9-2017														11-2017		11-2017		11-2017		11-2017	0										0	95		0	0	0	0	0	0	0	0
3	ID-024	4-1993	24	1	1		0	11-2017														12-2017		12-2017		12-2017		12-2017	0										0	95		0	0	0	0	0	0	0	0
3	ID-024	4-1993	24	1	1		0	12-2017														6-2018		6-2018		6-2018		6-2018	0										0	95		0	0	0	0	0	0	0	0
3	ID-024	4-1993	24	1	1		0	2-2018														6-2018		6-2018		6-2018		6-2018	0										0	95		0	0	0	0	0	0	0	0
3	ID-038	8-1996	21	0	1		0	8-2017														11-2017		11-2017		11-2017		11-2017	0										0	100		0	0	0	0	0	0	0	0
3	ID-038	8-1996	21	0	1		0	9-2017														11-2017		11-2017		11-2017		11-2017	0										0	95		0	0	0	0	0	0	0	0
3	ID-038	8-1996	21	0	1		0	10-2017														12-2017		12-2017		12-2017		12-2017	0										0	90		0	0	0	0	0	0	0	0
3	ID-038	8-1996	21	0	1		0	11-2017														12-2017		12-2017		12-2017		12-2017	0										0	95		0	0	0	0	0	0	0	0
3	ID-038	8-2017	21	0	1		0	12-2017														6-2018		6-2018		6-2018		6-2018	0										0	95		0	0	0	0	0	0	0	0
3	ID-038	8-1996	21	0	1		0	1-2018														6-2018		6-2018		6-2018		6-2018	0										0	95		0	0	0	0	0	0	0	0
3	ID-036	11-1978	39	0	1		0	8-2017														11-2017		11-2017		11-2017		11-2017	0										0	95		0	0	0	0	0	0	0	0
3	ID-036	11-2017	39	0	1		0	9-2017														11-2017		11-2017		11-2017		2-2017	0										0	95		0	0	0	0	0	0	0	0
3	ID-036	11-1978	39	0	1		0	10-2017														11-2017		11-2017		11-2017		11-2017	0										0	95		0	0	0	0	0	0	0	0
3	ID-036	11-1978	39	0	1		0	11-2017														12-2017		12-2017		12-2017		12-2017	0										0	95		0	0	0	0	0	0	0	0
3	ID-036	11-2017	39	0	1		0	12-2017														6-2018		6-2018		6-2018		6-2018	0										0	95		0	0	0	0	0	0	0	0
3	ID-036	11-1978	39	0	1		0	1-2018														6-2018		6-2022		6-2018		6-2018	0										0	95		0	0	0	0	0	0	0	0
3	ID-041	12-1962	54	0	1		0	8-2017														11-2017		11-2017		11-2017		11-2017	0										0	95		0	0	0	0	0	0	0	0
3	ID-041	12-1962	54	0	1		0	9-2017														11-2017		11-2017		11-2017		11-2017	0										0	95		0	0	0	0	0	0	0	0
3	ID-041	12-1962	54	0	1		0	10-2017														12-2022		12-2017		12-2017		12-2017	0										0	95		0	0	0	0	0	0	0	0
3	ID-041	12-1962	54	0	1		0	10-2017														12-2017		12-2017		12-2017		12-2017	0										0	100		0	0	0	0	0	0	0	0
3	ID-041	12-1962	54	0	1		0	11-2017														12-2017		12-2017		12-2017		12-2017	0										0	95		0	0	0	0	0	0	0	0
3	ID-041	12-1962	54	0	1		0	1-2018														6-2018		9-2018		6-2018		6-2018	0										0	84		0	0	0	0	0	0	0	0
3	ID-041	12-1962	54	0	1		0	2-2018														6-2018		6-2018		6-2018		6-2018	0										0	95		0	0	0	0	0	0	0	0
3	ID-042	2-1974	41	1	1		0	8-2017														12-2017		12-2017		12-2017		12-2017	0										0	95		0	0	0	0	0	0	0	0
3	ID-042	2-1974	41	1	1		0	9-2017														12-2017		12-2017		12-2017		12-2017	0										0	95		0	0	0	0	0	0	0	0
3	ID-042	2-1974	41	1	1		0	10-2017														12-2017		12-2017		12-2017		12-2017	0										0	95		0	0	0	0	0	0	0	0
3	ID-042	2-1974	41	1	1		0	11-2017														12-2017		12-2017		12-2017		12-2017	0										0	95	17	0	0	0	0	0	0	0	0
3	ID-042	2-1974	42	1	1		0	12-2017														6-2018		6-2018		6-2018		6-2018	0										0	95		0	0	0	0	0	0	0	0
3	ID-040	12-1968	52	1	1		0	8-2017														11-2017		11-2017		11-2017		11-2017	0										0	95	6	0	0	0	0	0	1	0	0
3	ID-040	12-1968	52	1	1		0	9-2017														11-2017		11-2017		11-2017		11-2017	0										0	100		0	0	0	0	0	0	0	0
3	ID-040	12-1968	52	1	1		0	10-2017														12-2017		12-2017		12-2017		12-2017	0										0	98		0	0	0	0	0	0	0	0
3	ID-040	12-1968	52	1	1		0	11-2017														12-2023		12-2017		12-2017		12-2017	0										0	95		0	0	0	0	0	0	0	0
3	ID-040	12-1968	53	1	1		0	1-2018														6-2018		6-2019		6-2018		6-2018	0										0	95		0	0	0	0	0	0	0	0
3	ID-054	12-1987	30	0	1		0	8-2017														11-2017		11-2017		11-2017		11-2017	0										0	95		0	0	0	0	0	0	0	0
3	ID-054	12-1987	30	0	1		0	9-2017														11-2017		11-2017		11-2017		11-2017	0										0	95		0	0	0	0	0	0	0	0
3	ID-054	12-1987	30	0	1		0	10-2017														12-2017		12-2017		12-2017		12-2017	0										0	95		0	0	0	0	0	0	0	0
3	ID-054	12-1987	30	0	1		0	11-2017														12-2017		12-2017		12-2017		12-2017	0										0	95		0	0	0	0	0	0	0	0
3	ID-054	12-1987	30	0	1		0	3-2018														6-2018		6-2018		6-2018		6-2018	0										0	84		0	0	0	0	0	0	0	0
3	ID-056	1-1979	39	0	1		0	8-2017														11-2017		11-2017		11-2017		11-2017	0										0	95		0	0	0	0	0	0	0	0
3	ID-056	1-1979	39	0	1		0	9-2017														11-2017		11-2017		11-2017		11-2017	0										0	95		0	0	0	0	0	0	0	0
3	ID-056	1-1979	39	0	1		0	10-2017														12-2017		12-2017		12-2017		12-2017	0										0	95		0	0	0	0	0	0	0	0
3	ID-056	1-1979	39	0	1		0	11-2017														12-2017		12-2017		12-2017		12-2017	0										0	95		0	0	0	0	0	0	0	0
3	ID-056	1-1979	39	0	1		0	12-2017														6-2018		6-2018		6-2018		6-2018	0										0	95		0	0	0	0	0	0	0	0
3	ID-056	1-1979	39	0	1		0	1-2018														6-2018		6-2018		6-2018		6-2018	0										0	95		0	0	0	0	0	0	0	0
3	ID-213	12-1971	46	1	1		0	8-2017													PTB	8-2017		12-2017		12-2017		12-2017	0										0	100		0	0	0	0	0	0	0	0
3	ID-213	12-1971	46	1	1		0	8-2017													PTB	8-2017		12-2017		12-2017		12-2017	0										0	95		0	0	0	0	0	0	0	0
3	ID-213	12-1971	46	1	1		0	9-2017													PTB	8-2017		12-2017		12-2017		12-2017	0										0	95		0	0	0	0	0	0	0	0
3	ID-213	12-1971	46	1	1		0	10-2017													PTB	8-2017		12-2017		12-2017		12-2017	0										0	95		0	0	0	0	0	0	0	0
3	ID-213	12-1971	46	1	1		0	12-2017													PTB	8-2017		6-2018		6-2018		6-2018	0										0	100		0	0	0	0	0	0	0	0
3	ID-213	12-1971	46	1	1		0	1-2018													PTB	8-2017		6-2018		6-2018		6-2018	0										0	95		0	0	0	0	0	0	0	0
3	ID-087	11-1978	38	0	1		0	8-2017														11-2017		11-2017		11-2017		11-2017	0										0	100		0	0	0	0	0	0	0	0
3	ID-087	11-1978	38	0	1		0	9-2017														11-2017		11-2017		11-2017		11-2017	0										0	95		0	0	0	0	0	0	0	0
3	ID-087	11-1978	38	0	1		0	10-2017														12-2017		12-2017		12-2017		12-2017	0										0	95		0	0	0	0	0	0	0	0
3	ID-087	11-1978	38	0	1		0	11-2017														12-2017		12-2017		12-2017		12-2017	0										0	95		0	0	0	0	0	0	0	0
3	ID-087	11-1978	38	0	1		0	1-2018														6-2018		6-2018		6-2018		6-2018	0										0	95		0	0	0	0	0	0	0	0
3	ID-108	11-1986	31	1	1		0	8-2017														11-2017		11-2017		11-2017		11-2017	0										0	100		0	0	0	0	0	0	0	0
3	ID-108	11-1986	31	1	1		0	9-2017														11-2017		11-2017		11-2017		11-2024	0										0	100		0	0	0	0	0	0	0	0
3	ID-108	11-1986	31	1	1		0	10-2017														12-2017		12-2017		12-2017		12-2017	0										0	95		0	0	0	0	0	0	0	0
3	ID-108	11-1986	31	1	1		0	11-2017														12-2017		12-2017		12-2017		12-2017	0										0	95		0	0	0	0	0	0	0	0
3	ID-108	11-1986	31	1	1		0	12-2017														6-2018		6-2018		6-2018		6-2018	0										0	95		0	0	0	0	0	0	0	0
3	ID-108	11-1986	31	1	1		0	1-2018														6-2018		6-2018		6-2018		6-2018	0										0	95		0	0	0	0	0	0	0	0
3	ID-105	10-1986	31	0	1		0	9-2017														11-2017		11-2017		11-2017		11-2017	0										0	100		0	0	0	0	0	0	0	0
3	ID-105	10-1986	31	0	1		0	11-2017														11-2017		11-2017		11-2017		11-2017	0										0	100		0	0	0	0	0	0	0	0
3	ID-105	10-1986	31	0	1		0	3-2018														6-2018		6-2018		6-2018		6-2018	0										0	95		0	0	0	0	0	0	0	0
3	ID-190	1-1969	48	0	1		0	9-2017														11-2017		11-2017		11-2017		11-2017	0										0	100		0	0	0	0	0	0	0	0
3	ID-190	1-1969	48	0	1		0	10-2017														11-2017		11-2017		11-2017		11-2017	0										0	95		0	0	0	0	0	0	0	0
3	ID-190	1-1969	48	0	1		0	11-2017														12-2017		12-2017		12-2017		12-2017	0										0	95		0	0	0	0	0	0	0	0
3	ID-190	1-1969	48	0	1		0	11-2017														12-2017		12-2022		12-2017		12-2017	0										0	95		0	0	0	0	0	0	0	0
3	ID-190	1-1969	48	0	1		0	1-2018														6-2018		6-2018		6-2018		6-2018	0										0	95		0	0	0	0	0	0	0	0
3	ID-145	5-1984	33	0	1		0	8-2017														11-2017		11-2017		11-2017		11-2017	0										0	95		0	0	0	0	0	0	0	0
3	ID-142	11-1982	35	0	1		0	8-2017														11-2017		11-2017		11-2017		11-2017	0										0	100		0	0	0	0	0	0	0	0
3	ID-142	11-1982	35	0	1		0	9-2017														11-2017		11-2017		11-2017		11-2017	0										0	95		0	0	0	0	0	0	0	0
3	ID-142	11-1982	36	0	1		0	10-2017														12-2017		12-2017		12-2017		12-2017	0										0	95		0	0	0	0	0	0	0	0
3	ID-142	11-1982	36	0	1		0	11-2017														12-2017		12-2017		12-2017		12-2017	0										0	95		0	0	0	0	0	0	0	0
3	ID-142	9-1982	36	0	1		0	12-2017														7-2018		7-2018		7-2018		7-2018	0										0	95		0	0	0	0	0	0	0	0
3	ID-144	1-1992	25	1	1		0	8-2017														11-2017		11-2017		11-2017		11-2017	0										0	100		0	0	0	0	0	0	0	0
3	ID-144	1-1992	25	1	1		0	9-2017														11-2017		11-2017		11-2017		11-2017	0										0	95		0	0	0	0	0	0	0	0
3	ID-144	1-1992	25	1	1		0	10-2017													TB	10-2017		12-2017		12-2017		12-2017	0										0	100		0	0	0	0	0	0	0	0
3	ID-144	1-1992	25	1	1		0	10-2017													PTB	10-2017	Genital warts	10-2017		12-2017		12-2017	0										0	95		0	0	0	0	0	0	0	0
3	ID-144	1-1992	25	1	1		0	11-2017													PTB	12-2017		8-2018		6-2018		6-2018	0										0	84		0	0	0	0	0	0	0	0
3	ID-144	1-1992	25	1	1		0	1-2018													TB	10-2017		6-2018		6-2018		6-2018	0										0	84		0	0	0	0	0	0	0	0
3	ID-143	10-1976	41	0	1		0	8-2017														11-2017		11-2017		11-2017		11-2017	0										0	95		0	0	0	0	0	0	0	0
3	ID-143	10-1976	41	0	1		0	9-2017														11-2017		11-2017		11-2017		11-2017	0										0	85		0	0	0	0	0	0	0	0
3	ID-143	10-1976	41	0	1		0	11-2017														12-2017		12-2017		12-2017		12-2017	0										0	95		0	0	0	0	0	0	0	0
3	ID-143	10-1976	41	0	1		0	2-2018														6-2018		6-2018		6-2018		6-2018	0										0	92		0	0	0	0	0	0	0	0
3	ID-143	10-1976	41	0	1		0	3-2018														6-2018		6-2018		6-2018		6-2018	0										0	96		0	0	0	0	0	0	0	0
3	ID-107	5-1980	31	0	1		0	9-2017														11-2017		11-1933		11-2017		11-2017	0										0	84		0	0	0	0	0	0	0	0
3	ID-107	5-1980	31	0	1		0	10-2017														11-2017		11-2017		11-2017		11-2017	0										0	95		0	0	0	0	0	0	0	0
3	ID-107	5-1980	31	0	1		0	10-2017														12-2017		12-2017		12-2017		12-2017	0										0	95		0	0	0	0	0	0	0	0
3	ID-107	5-1980	30	0	1		0	11-2017														12-2017		12-2017		12-2017		12-2017	0										0	95		0	0	0	0	0	0	0	0
3	ID-107	5-1980	38	0	1		0	1-2018														6-2018		6-2018		6-2018		6-2018	0										0	95		0	0	0	0	0	0	0	0
3	ID-166	11-1976	41	0	1		0	8-2017														12-2017		12-2017		12-2017		12-2017	0										0	95		0	0	0	0	0	0	0	0
3	ID-166	11-1976	41	0	1		0	10-2017													H2	10-2017		12-2017		12-2017		12-2017	0										0	95		0	0	0	0	0	0	0	0
3	ID-166	11-1976	41	0	1		0	11-2017													PH Nerolara/H2 scar	10-2017		12-2017		12-2017		12-2017	0										0	95		0	0	0	0	0	0	0	0
3	ID-166	11-1976	41	0	1		0	11-2017													PH Nerolara	10-2017		12-2017		12-2017		12-2017	0										0	95		0	0	0	0	0	0	0	0
3	ID-166	11-1976	41	0	1		0	1-2018														6-2018		6-2018		6-2018		6-2018	0										0	95		0	0	0	0	0	0	0	0
3	ID-284	2-1997	20	1	1		0	10-2017														12-2017		12-2017		12-2017		12-2017	0										0	95		0	0	0	0	0	0	0	0
3	ID-284	12-1997	20	1	1		0	11-2017														1-2018		1-2018		1-2018		1-2018	0										0	95		0	0	0	0	0	0	0	0
3	ID-284	2-1997	20	1	1		0	1-2018														6-2018		6-2018		6-2018		6-2018	0										0	95		0	0	0	0	0	0	0	0
3	ID-284	2-1997	20	1	1		0	2-2018														6-2018		6-2018		6-2018		6-2018	0										0	95		0	0	0	0	0	0	0	0
3	ID-284	2-1997	20	1	1		0	3-2018														6-2018		6-2018		6-2018		6-2018	0										0	84		0	0	0	0	0	0	0	0
3	ID-284	2-1987	31	1	1		0	6-2018														6-2018		6-2018		6-2018		6-2018	0										0	84		0	0	0	0	0	0	0	0
3	ID-189	3-1975	42	0	1		0	9-2017														11-2017		11-2017		11-2017		11-2017	0										0	100		0	0	0	0	0	0	0	0
3	ID-189	3-1975	42	0	1		0	10-2017														11-2017		11-2017		11-2017		11-2017	0										0	95		0	0	0	0	0	0	0	0
3	ID-189	3-1975	42	0	1		0	11-2017														12-2017		12-2017		12-2017		12-2017	0										0	95		0	0	0	0	0	0	0	0
3	ID-189	3-1975	42	0	1		0	11-2017														12-2017		12-2017		12-2017		12-2017	0										0	95		0	0	0	0	0	0	0	0
3	ID-189	3-1975	42	0	1		0	1-2018														6-2018		6-2018		6-2018		6-2018	0										0	95		0	0	0	0	0	0	0	0
3	ID-230	12-1995	19	1	1		0	10-2017														11-2017		11-2017		11-2017		11-2017	0										0	95		0	0	0	0	0	0	0	0
3	ID-230	12-1995	19	1	1		0	10-2017														11-2017		11-2017		11-2017		11-2017	0										0	95		0	0	0	0	0	0	0	0
3	ID-230	12-1995	19	1	1		0	11-2017														12-2017		12-2017		12-2017		12-2017	0										0	95		0	0	0	0	0	0	0	0
3	ID-207	11-1986	31	0	1		0	9-2017														11-2017		11-2017		11-2017		11-2017	0										0	95		0	0	0	0	0	0	0	0
3	ID-207	11-1986	31	0	1		0	10-2017														11-2017		11-2017		11-2017		11-2017	0										0	95		0	0	0	0	0	0	0	0
3	ID-207	11-1986	31	0	1		0	12-2017														12-2017		12-2017		12-2024		12-2017	0										0	95		0	0	0	0	0	0	0	0
3	ID-207	11-1986	31	0	1		0	12-2017														12-2017		12-2017		12-2017		12-2017	0										0	95		0	0	0	0	0	0	0	0
3	ID-207	11-1986	31	0	1		0	1-2018														6-2018		6-2018		6-2018		6-2018	0										0	95		0	0	0	0	0	0	0	0
3	ID-207	11-1986	31	0	1		0	2-2018														6-2018		6-2018		6-2018		6-2018	0										0	95		0	0	0	0	0	0	0	0
3	ID-207	11-1986	31	0	1		0	3-2018														6-2018		6-2018		6-2018		6-2018	0										0	95		0	0	0	0	0	0	0	0
3	ID-305	4-1990	27	0	1		0	11-2017														11-2017		11-2017		11-2017		11-2017	0										0	95		0	0	0	0	0	0	0	0
3	ID-305	4-1990	27	0	1		0	12-2017														1-2018		1-2018		1-2018		1-2018	0										1	95		0	0	0	0	0	0	0	0
3	ID-305	4-1990	27	0	1		0	1-2018														6-2018		6-2018		6-2018		6-2018	0										0	95		0	0	0	0	0	0	0	0
3	ID-305	4-1990	28	0	1		0	3-2018														6-2018		6-2018		6-2018		6-2018	0										0	95		0	0	0	0	0	0	0	0
3	ID-305	4-1990	28	0	1		0	4-2018														6-2018		6-2018		6-2018		6-2018	0										0	95		0	0	0	0	0	0	0	0
3	ID-210	10-1978	39	1	1		0	8-2017														11-2017		11-2017		11-2017		11-2017	0										0	95	17	0	0	0	0	0	0	0	0
3	ID-210	10-1978	39	1	1		0	10-2017														11-2017		11-2017		11-2017		11-2017	0										0	95		0	0	0	0	0	0	0	0
3	ID-210	10-1978	39	1	1		0	11-2017														12-2017		12-2017		12-2017		12-2017	0										0	95		0	0	0	0	0	0	0	0
3	ID-210	10-1978	39	1	1		0	12-2017														6-2018		6-2018		6-2018		6-2018	0										0	95		0	0	0	0	0	0	0	0
3	ID-210	10-1978	39	1	1		0	1-2018														6-2018		6-2018		6-2018		6-2018	0										0	95		0	0	0	0	0	0	0	0
3	ID-335	11-1990	26	1	1		0	11-2017														12-2017		12-2017		12-2017		12-2017	0										0	84		0	0	0	0	0	0	0	0
3	ID-335	11-1990	26	1	1		0	1-2018														1-2018		1-2018		1-2018		1-2018	0										0	95		0	0	0	0	0	0	0	0
3	ID-335	11-1990	28	1	1		0	5-2018														6-2018		6-2018		6-2018		6-2018	0										0	80		0	0	0	0	0	0	0	0
3	ID-298	1-1992	25	0	1		0	1-2017														12-2017		12-2017		12-2017		12-2017	0										0	95		0	0	0	0	0	0	0	0
3	ID-298	1-1992	25	0	1		0	12-2017														1-2018		1-2018		1-2018		1-2018	0										0	95		0	0	0	0	0	0	0	0
3	ID-298	1-1992	25	0	1		0	2-2018														6-2018		6-2018		6-2018		6-2018	0										0	95		0	0	0	0	0	0	0	0
3	ID-275	12-1997	20	1	1		0	10-2017														11-2017		11-2017		11-2017		11-2017	0										0	95		0	0	0	0	0	0	0	0
3	ID-275	12-1997	20	1	1		0	11-2017														11-2017		11-2017		11-2017		11-2017	0										0	90		0	0	0	0	0	0	0	0
3	ID-275	12-1997	20	1	1		0	4-2018														6-2018		6-2018		6-2018		6-2018	0										0	84		0	0	0	0	0	0	0	0
3	ID-275	12-1997	20	1	1		0	5-2018														6-2018		6-2018		6-2018		6-2018	0										0	95		0	0	0	0	0	0	0	0
3	ID-271	2-1990	27	0	1		0	10-2017														11-2017		11-2017		11-2017		11-2017	0										0	95		0	0	0	0	0	0	0	0
3	ID-271	2-1990	27	0	1		0	11-2017														11-2017		11-2023		11-2017		11-2017	0										0	95		0	0	0	0	0	0	0	0
3	ID-271	2-1990	27	0	1		0	1-2018														6-2018		6-2018		6-2018		6-2018	0										0	95		0	0	0	0	0	0	0	0
3	ID-271	2-1990	28	0	1		0	2-2018														6-2018		6-2018		6-2018		6-2018	0										0	95		0	0	0	0	0	0	0	0
3	ID-271	2-1990	28	0	1		0	3-2018														6-2018		6-2018		6-2018		6-2018	0										0	95		0	0	0	0	0	0	0	0
3	ID-282	2-1987	30	1	1		0	10-2017														11-2017		11-2017		11-2017		11-2017	0										0	85		0	0	0	0	0	0	0	0
3	ID-282	2-1987	30	1	1		0	11-2017														11-2017		11-2017		11-2017		11-2017	0										0	95		0	0	0	0	0	0	0	0
3	ID-282	2-1987	30	1	1		0	3-2018														6-2018		6-2018		6-2018		6-2018	0										0	95		0	0	0	0	0	0	0	0
3	ID-282	2-1987	30	1	1		0	8-2018														6-2018		6-2018		6-2018		6-2018	0										0	95		0	0	0	0	0	0	0	0
3	ID-276	1-1965	52	1	1		0	10-2017														11-2017		11-2017		11-2017		11-2017	0										0	95		0	0	0	0	0	0	0	0
3	ID-276	1-1965	52	1	1		0	11-2017														11-2017		11-2017		11-2017		11-2017	0										0	95		0	0	0	0	0	0	0	0
3	ID-276	1-1965	52	1	1		0	12-2017														6-2018		6-2018		6-2018		6-2018	0										0	95		0	0	0	0	0	0	0	0
3	ID-276	1-1965	52	1	1		0	1-2018														6-2018		6-2018		6-2018		6-2018	0										0	95		0	0	0	0	0	0	0	0
3	ID-276	1-1965	52	1	1		0	2-2018														6-2018		6-2018		6-2018		6-2018	0										0	95		0	0	0	0	0	0	0	0
3	ID-289	6-1987	30	0	1		0	2-2017														6-2018		6-2018		6-2018		6-2018	0										0	95		0	0	0	0	0	0	0	0
3	ID-289	6-1987	30	0	1		0	10-2017														11-2017		11-2017		11-2017		11-2017	0										0	95		0	0	0	0	0	0	0	0
3	ID-289	6-1987	30	0	1		0	11-2017														11-2017		11-2017		11-2017		11-2017	0										0	95		0	0	0	0	0	0	0	0
3	ID-289	6-1987	30	0	1		0	12-2017														6-2018		6-2018		6-2018		6-2018	0										0	95		0	0	0	0	0	0	0	0
3	ID-289	6-1987	30	0	1		0	1-2018														6-2025		6-2018		6-2018		6-2018	0										0	95		0	0	0	0	0	0	0	0
3	ID-317	9-1966	51	0	1		0	11-2017														12-2017		12-2017		12-2017		12-2017	0										0	95	6 7	0	0	0	0	0	1	1	0
3	ID-317	9-1966	52	0	1		0	12-2017														1-2018		1-2018		1-2018		1-2018	0										0	95		0	0	0	0	0	0	0	0
3	ID-317	9-1966	52	0	1		0	1-2018														1-2018		1-2018		1-2018		1-2018	0										1	95		0	0	0	0	0	0	0	0
5	ID-244	1-1964	53	0	3		0	10-2017													Severe bronch pneumonia	4-2013	Pulmonary TB	8-2014		11-2017		11-2017	0										0	100		0	0	0	0	0	0	0	0
5	ID-244	1-1964	53	0	3		0	11-2017													Severe Broncho pneumonia	4-2013	Pulmonary TB	8-2014		12-2017		12-2017	0										0	100		0	0	0	0	0	0	0	0
5	ID-244	1-1964	53	0	3		0	12-2017													Severe Broncho pneumonia	4-2013	PTB	8-2014		6-2018		6-2018	0										0	100		0	0	0	0	0	0	0	0
5	ID-244	1-1964	53	0	3		0	1-2018													Severe Broncho Pneumonia	4-2013	PTB	8-2014		6-2018		6-2018	0										0	100		0	0	0	0	0	0	0	0
5	ID-244	1-1964	54	0	3		0	3-2018													Severe Broncho pneumonia	4-2013	PTB	8-2014		6-2018		6-2018	0										0	100		0	0	0	0	0	0	0	0
5	ID-250	3-1962	55	1	3		0	10-2017														12-2017		12-2017		12-2017		12-2017	0										0	100		0	0	0	0	0	0	0	0
5	ID-250	3-1962	55	1	3		0	11-2017														2-2018		2-2018		2-2018		2-2018	0										0	100		0	0	0	0	0	0	0	0
5	ID-250	3-1962	55	1	3		0	1-2018														6-2018		6-2018		6-2018		6-2018	0										0	100		0	0	0	0	0	0	0	0
5	ID-250	3-1962	56	1	3		0	3-2018													URTI	3-2018		6-2018		6-2018		6-2018	0										0	100		0	0	0	0	0	0	0	0
5	ID-250	3-1962	55	1	3		0	6-2018														7-2018		7-2018		7-2018		7-2018	0										0	100		0	0	0	0	0	0	0	0
5	ID-120	2-1986	31	1	1		0	8-2017														11-2017		11-2017		11-2017		11-2017	0										0	100		0	0	0	0	0	0	0	0
5	ID-120	2-1986	31	1	1		0	9-2017														11-2017		11-2017		11-2017		11-2017	0										0	100		0	0	0	0	0	0	0	0
5	ID-120	2-1986	31	1	1		0	10-2017														1-2018		1-2018		1-2018		1-2018	0										0	100		0	0	0	0	0	0	0	0
5	ID-120	2-1986	31	1	1		0	11-2017														1-2018		1-2018		1-2018		1-2018	0										0	100		0	0	0	0	0	0	0	0
5	ID-175	1-1974	43	1	3		0	8-2017														11-2017		11-2017		11-2017		11-2017	0										0	100		0	0	0	0	0	0	0	0
5	ID-175	1-1974	43	1	3		0	9-2017														11-2017		11-2017		11-2017		11-2017	0										0	100		0	0	0	0	0	0	0	0
5	ID-175	1-1974	43	1	3		0	10-2017														12-2017		12-2017		12-2017		12-2017	0										0	100		0	0	0	0	0	0	0	0
5	ID-175	1-1974	43	1	3		0	11-2017														12-2017		12-2017		12-2017		12-2017	0										0	100		0	0	0	0	0	0	0	0
5	ID-175	1-1974	44	1	3		0	1-2018														1-2018		1-2018		1-2018		1-2018	0										0	100		0	0	0	0	0	0	0	0
5	ID-263	6-1973	44	1	1		0	11-2017														12-2017		12-2017		12-2017		12-2017	0										0	100		0	0	0	0	0	0	0	0
5	ID-263	6-1973	44	1	1		0	1-2018														1-2018		1-2018		1-2018		1-2018	0										0	100	3	0	0	1	0	0	0	0	0
5	ID-263	6-1973	44	1	1		0	3-2018														6-2018		6-2018		6-2018		6-2018	0										0	100		0	0	0	0	0	0	0	0
5	ID-263	6-1973	44	1	1		0	5-2018														6-2018		6-2018		6-2018		6-2018	0										0	100		0	0	0	0	0	0	0	0
5	ID-263	1-1973	44	1	1		0	6-2018														7-2018		7-2018		7-2018		7-2018	0										1	100		0	0	0	0	0	0	0	0
5	ID-270	11-1959	59	0	1		0	10-2017														1-2018		1-2018		1-2018		1-2018	0										0	100		0	0	0	0	0	0	0	0
5	ID-270	11-1959	59	0	1		0	11-2017														1-2018		1-2018		1-1932		1-2018	0										0	100		0	0	0	0	0	0	0	0
5	ID-270	11-1959	59	0	1		0	1-2018														6-2018		6-2018		6-2018		6-2018	0										0	100		0	0	0	0	0	0	0	0
5	ID-270	11-1958	59	0	1		0	3-2018														6-2018		6-2018		6-2018		6-2018	0										0	100		0	0	0	0	0	0	0	0
5	ID-270	11-1958	59	0	1		0	4-2018														6-2018		6-2018		6-2018		6-2018	0										0	100		0	0	0	0	0	0	0	0
5	1D-340	12-1974	43	0	1		0	12-2017														1-2018		1-2018		1-2018		1-2018	0										0	100		0	0	0	0	0	0	0	0
5	ID-249	7-1962	55	0	3		0	10-2017													Pulmonary TB	2-2008		12-2017		12-2017		12-2017	0										0	100		0	0	0	0	0	0	0	0
5	ID-249	7-1962	55	0	3		0	11-2017													Pulmonary TB	2-2008		12-2017		12-2017		12-2017	0										0	100		0	0	0	0	0	0	0	0
5	ID-249	7-1962	55	0	3		0	1-2018													Pulmonary TB	2-2008		1-2018		1-2018		1-2018	0										0	100		0	0	0	0	0	0	0	0
5	ID-249	7-1962	55	0	3		0	3-2018														6-2018		6-2018		6-2018		6-2018	0										0	100		0	0	0	0	0	0	0	0
5	ID-249	7-1962	55	0	3		0	5-2018														6-2018		6-2018		6-2018		6-2018	0										0	100		0	0	0	0	0	0	0	0
5	ID-252	6-1969	58	1	2		0	10-2017													PTB	10-2017		6-2018		6-2018		6-2018	0										0	100		0	0	0	0	0	0	0	0
5	ID-252	6-1969	58	1	2		0	1-2018													PTB	10-2017		6-2018		6-2018		6-2018	0										0	100		0	0	0	0	0	0	0	0
5	ID-252	6-1969	58	1	2		0	2-2018													PTB	10-2017		6-2018		6-2018		6-2018	0										0	100		0	0	0	0	0	0	0	0
5	ID-252	6-1969	58	1	2		0	3-2018													PTB	10-2017		6-2018		6-2018		6-2018	0										0	100		0	0	0	0	0	0	0	0
5	ID-227	9-1982	35	1	1		0	9-2017														11-2017		2-2017		11-2017		11-2017	0										0	100	15	0	0	0	0	0	0	0	0
5	ID-227	9-1982	35	1	1		0	10-2017														11-2017		11-2017		11-2017		11-2017	0										0	100	6	0	0	0	0	0	1	0	0
5	ID-227	9-1982	35	1	1		0	11-2017														12-2017		12-2017		12-2017		12-2017	0										0	100		0	0	0	0	0	0	0	0
5	ID-227	9-1982	35	1	1		0	1-2018													Gastroenteritis	1-2018		6-2018		6-2018		6-2018	0										0	100		0	0	0	0	0	0	0	0
5	ID-227	9-1982	35	1	1		0	3-2018														6-2018		6-2018		6-2018		6-2018	0										0	100		0	0	0	0	0	0	0	0
5	ID-251	12-1966	51	1	3		0	10-2017														11-2017		11-2017		11-2017		11-2017	0										0	100		0	0	0	0	0	0	0	0
5	ID-251	12-1966	51	1	3		0	11-2017														11-2017		11-2017		11-2017		11-2017	0										0	100		0	0	0	0	0	0	0	0
5	ID-251	12-1966	51	1	3		0	1-2018														1-2018		1-2018		1-2018		1-2018	0										0	100		0	0	0	0	0	0	0	0
5	ID-251	12-1966	51	1	3		0	3-2018														6-2018		6-2018		6-2018		6-2018	0										0	95		0	0	0	0	0	0	0	0
5	ID-251	12-1966	51	1	3		0	5-2018														6-2018		6-2018		6-2018		6-2018	0										0	95		0	0	0	0	0	0	0	0
5	ID-361	4-1962	55	1	1		0	11-2017														11-2017		11-2017		5-2017		11-2017	0										0	100		0	0	0	0	0	0	0	0
5	ID-361	4-1962	53	1	1		0	1-2018														1-2018		1-2018		1-2018		1-2018	0										0	100		0	0	0	0	0	0	0	0
5	ID-361	4-1962	55	1	1		0	3-2018														6-2018		6-2018		6-2018		6-2018	0										0	100		0	0	0	0	0	0	0	0
5	ID-361	4-1962	55	1	1		0	5-2018														6-2018		6-2018		6-2018		6-2018	0										0	100		0	0	0	0	0	0	0	0
5	ID-361	4-1962	55	1	1		0	6-2018														7-2018		7-2018		7-2018		7-2018	0										0	100		0	0	0	0	0	0	0	0
5	ID-257	1-1964	53	1	1		0	10-2017														11-2017		11-2017		11-2017		11-2017	0										0	100		0	0	0	0	0	0	0	0
5	ID-257	1-1964	53	1	1		0	11-2017														11-2017		11-2017		11-2017		11-2017	0										0	100	4 6	0	0	0	1	0	1	0	0
5	ID-257	1-1964	53	1	1		0	11-2017														12-2017		12-2017		12-2017		12-2017	0										0	100	4 6	0	0	0	1	0	1	0	0
5	ID-257	1-1964	53	1	1		0	11-2017														12-2017		12-2017		12-2017		12-2017	0										1	50		0	0	0	0	0	0	0	0
5	ID-360	1-2018	51	0	2		0	10-2017													TB	1-2007		1-2018		1-2018		1-2018	0										0	100		0	0	0	0	0	0	0	0
5	ID-360	1-2018	51	0	2		0	11-2017													Abdominal TB	1-2007		1-2018		1-2018		1-2018	0										0	100		0	0	0	0	0	0	0	0
5	ID-360	2-1966	51	0	2		0	11-2017													TB	1-2007	Abdominal Tuberculosis	11-2017		6-2018		6-2018	0										0	100		0	0	0	0	0	0	0	0
5	ID-360	2-1966	51	0	2		0	1-2018													Tuberculosis	1-2017	Abdominal tuberculosis	11-2017		6-2018		6-2018	0										0	100		0	0	0	0	0	0	0	0
5	ID-360	2-1966	51	0	1		0	6-2018														6-2018		6-2018		6-2018		6-2018	0										0	100		0	0	0	0	0	0	0	0
5	ID-262	12-1983	33	1	2		0	10-2017														11-2017		11-2017		11-2017		11-2017	0										0	100		0	0	0	0	0	0	0	0
5	ID-262	12-1983	33	1	1		0	11-2017														1-2018		1-2018		6-2018		1-2018	0										0	98		0	0	0	0	0	0	0	0
5	ID-262	12-1983	33	1	2		0	1-2018														1-2018		1-2018		1-2018		1-2018	0										0	100		0	0	0	0	0	0	0	0
5	ID-262	12-1983	33	1	1		0	3-2018														7-2018		7-2018		7-2018		7-2018	0										0	100		0	0	0	0	0	0	0	0
5	ID-262	12-1983	33	1	2		0	5-2018														6-2018		6-2018		6-2018		6-2018	0										0	100		0	0	0	0	0	0	0	0
5	ID-362	11-1964	53	0	3		0	11-2017													Abdominal TB	4-2012		11-2017		11-2017		11-2017	0										0	95		0	0	0	0	0	0	0	0
5	ID-362	11-1964	53	0	3		0	1-2018													Abdominal TB	4-2012		1-2018		1-2018		1-2018	0										0	100		0	0	0	0	0	0	0	0
5	ID-362	11-1964	53	0	3		0	3-2018													Abdominal TB	4-2012		6-2018		6-2018		6-2018	0										0	100		0	0	0	0	0	0	0	0
5	ID-362	11-1964	53	0	3		0	5-2018													Abdominal TB	4-2012		6-2018		6-2018		6-2018	0										0	100		0	0	0	0	0	0	0	0
5	ID-314	6-1984	33	0	1		0	11-2017													TB	7-2012		11-2017		11-2017		11-2017	0										0	100		0	0	0	0	0	0	0	0
5	ID-314	6-1984	33	0	1		0	12-2017													TB	7-2012		1-2018		1-2018		1-2018	0										0	100		0	0	0	0	0	0	0	0
5	ID-314	6-1984	33	0	1		0	1-2018													Tuberculosis	7-2012		6-2018		6-2018		6-2018	0										0	100		0	0	0	0	0	0	0	0
5	ID-314	6-1984	33	0	1		0	5-2018														6-2018		6-2018		6-2018		6-2018	0										0	100		0	0	0	0	0	0	0	0
5	ID-314	6-1984	33	0	1		0	5-2018													Tuberculosis	7-2012		6-2018		6-2018		6-2018	0										0	100		0	0	0	0	0	0	0	0
5	ID-245	5-1973	44	1	7	Missing	0	10-2017														11-2017		6-2017		11-2017		11-2017	0										1	95		0	0	0	0	0	0	0	0
5	ID-245	5-1973	44	1	1		0	11-2017														1-2018		1-2018		1-2018		1-2018	0										0	100		0	0	0	0	0	0	0	0
5	ID-245	5-1973	44	1	1		0	12-2017														1-2018		1-2018		1-2018		1-2018	0										0	100		0	0	0	0	0	0	0	0
5	ID-245	5-1973	44	1	1		0	1-2018														6-2018		6-2018		6-2018		6-2018	0										0	100		0	0	0	0	0	0	0	0
5	ID-245	5-1973	44	1	1		0	3-2018														6-2018		6-2018		6-2018		6-2018	0										0	100		0	0	0	0	0	0	0	0
5	ID-357	6-2017	58	1	3		0	11-2017														11-2017		11-2017		11-2017		11-2017	0										0	100		0	0	0	0	0	0	0	0
5	ID-357	6-1959	58	1	3		0	12-2017														1-2018		1-2018		1-2018		1-2018	0										0	100		0	0	0	0	0	0	0	0
5	ID-357	1-1959	58	1	3		0	1-2018														6-2018		6-2018		6-2018		6-2018	0										0	100		0	0	0	0	0	0	0	0
5	ID-357	1-1959	58	1	3		0	3-2018														6-2018		6-2018		6-2018		6-2018	0										0	100		0	0	0	0	0	0	0	0
5	ID-357	1-1959	58	1	3		0	4-2018														6-2018		6-2018		6-2018		6-2018	0										0	100		0	0	0	0	0	0	0	0
5	ID-266	5-1975	42	1	1		0	10-2017													Vertigo	10-2017		1-2018		1-2018		1-2018	0										0	100		0	0	0	0	0	0	0	0
5	ID-266	5-1975	42	1	1		0	11-2017														1-2018		1-2018		1-2018		1-2018	0										0	100		0	0	0	0	0	0	0	0
5	ID-266	5-1975	42	1	1		0	12-2017														6-2018		6-2018		6-2018		6-2018	0										0	100		0	0	0	0	0	0	0	0
5	ID-266	5-1975	42	1	1		0	1-2018														7-2018		7-2018		7-2018		7-2018	0										0	100		0	0	0	0	0	0	0	0
5	ID-266	5-1975	42	1	1		0	3-2018														7-2018		7-2018		7-2018		7-2018	0										0	100		0	0	0	0	0	0	0	0
5	ID-180	2-1973	44	1	1		0	9-2017														11-2017		11-2017		11-2017		11-2017	0										0	100	15	0	0	0	0	0	0	0	0
5	ID-180	2-1973	44	1	1		0	9-2017														11-2017		11-2017		11-2017		11-2017	0										0	87	8 10 15	0	0	0	0	0	0	0	1
5	ID-180	2-1973	44	1	1		1	9-2017	9-2017	7	0	0	0	0	0	0	0	1		Stopped TDF/3TC/DTG due to grade 3 toxicity		12-2017		12-2017		12-2017		12-2017	0										0	85		0	0	0	0	0	0	0	0
5	ID-180	2-1973	44	1	1		1	9-2017	9-2017	7	0	0	0	0	0	0	0	1		Missing data		12-2017		12-2017		12-2017		12-2017	0										0	95	11 15	0	0	0	0	0	0	0	0
5	ID-180	2-1973	44	1	1		0	10-2017														6-2018		6-2018		6-2018		6-2018	0										0	100		0	0	0	0	0	0	0	0
5	ID-243	4-2002	15	1	1		0	10-2017														11-2017		11-2017		11-2017		11-2017	0										0	100		0	0	0	0	0	0	0	0
5	ID-243	4-2002	15	1	1		0	11-2017														12-2017		12-2017		12-2017		12-2017	0										0	100		0	0	0	0	0	0	0	0
5	ID-243	4-2002	15	1	1		0	1-2018														1-2018		1-2018		1-2018		1-2018	0										0	100		0	0	0	0	0	0	0	0
5	ID-243	4-2002	16	1	1		0	3-2018														6-2018		6-2018		6-2018		6-2018	0										0	100		0	0	0	0	0	0	0	0
5	ID-243	4-2002	16	1	1		0	4-2018														6-2018		6-2018		6-2018		6-2018	0										0	100		0	0	0	0	0	0	0	0
5	ID-174	6-1980	37	0	1		0	1-2017													Kaposi sarcoma	4-2014	TB	12-2014		6-2018		6-2018	0										0	98		0	0	0	0	0	0	0	0
5	ID-174	6-1980	37	0	1		0	9-2017													Kaposi sarcoma	4-2014	TB	1-2017		11-2017		11-2017	0										0	100	3	0	0	1	0	0	0	0	0
5	ID-174	6-1980	37	0	1		0	9-2017														11-2017		11-2017		11-2017		11-2017	0										0	100		0	0	0	0	0	0	0	0
5	ID-174	6-1980	37	0	1		0	10-2017														12-2017		12-2017		12-2017		12-2017	0										0	95		0	0	0	0	0	0	0	0
5	ID-174	6-1980	37	0	1		0	11-2017													Miliary Tuberculosis	12-2014		12-2017		12-2017		12-2017	0										0	100		0	0	0	0	0	0	0	0
5	ID-068	6-1975	42	0	1		0	8-2017														12-2017		12-2017		12-2017		12-2017	0										1	95	4	0	0	0	1	0	0	0	0
5	ID-068	6-1975	42	0	1		0	8-2017														12-2017		12-2017		12-2017		12-2017	0										0	100		0	0	0	0	0	0	0	0
5	ID-068	6-1975	42	0	1		0	9-2017														12-2017		12-2017		12-2017		12-2017	0										0	100		0	0	0	0	0	0	0	0
5	ID-068	6-1975	42	0	1		0	11-2017														12-2017		12-2017		12-2017		12-2017	0										0	95		0	0	0	0	0	0	0	0
5	ID-068	6-1975	42	0	1		0	1-2018														6-2018		6-2018		6-2018		6-2018	0										0	100		0	0	0	0	0	0	0	0
5	ID-265	8-1964	54	0	1		0	12-2017														1-2018		1-2018		1-2018		1-2018	0										0	100		0	0	0	0	0	0	0	0
5	ID-265	8-1964	54	0	1		0	1-2018														6-2018		6-2018		6-2018		6-2018	0										0	100		0	0	0	0	0	0	0	0
5	ID-265	8-1964	54	0	1		0	3-2018														6-2018		6-2018		6-2018		6-2018	0										0	100		0	0	0	0	0	0	0	0
5	ID-265	8-1964	54	0	1		0	4-2018														6-2018		6-2018		6-2018		6-2018	0										0	100		0	0	0	0	0	0	0	0
5	ID-086	2-1987	30	1	1		0	8-2017														11-2017		11-2017		11-2017		11-2017	0										0	100	6	0	0	0	0	0	1	0	0
5	ID-086	2-1987	30	1	1		0	9-2017														11-2017		11-2017		11-2017		11-2017	0										0	100	6	0	0	0	0	0	1	0	0
5	ID-086	2-1987	30	1	1		0	10-2017														12-2017		12-2017		12-2017		12-2017	0										0	90	6	0	0	0	0	0	1	0	0
5	ID-086	2-1987	30	1	1		0	11-2017														12-2017		12-2017		12-2017		12-2017	0										0	95	6 17	0	0	0	0	0	1	0	0
5	ID-086	2-1987	30	1	1		0	1-2018														6-2018		6-2018		6-2018		6-2018	0										0	100		0	0	0	0	0	0	0	0
5	ID-340	2-1974	43	0	1		0	11-2017													TB	5-2017		12-2017		12-2017		12-2017	0										0	100		0	0	0	0	0	0	0	0
5	ID-340	2-1974	43	0	1		0	1-2018													Tuberclosis	5-2017		6-2018		6-2018		6-2018	0										0	100		0	0	0	0	0	0	0	0
5	ID-340	2-1974	43	0	1		0	6-2018														6-2018		6-2018		6-2018		6-2018	0										0	100		0	0	0	0	0	0	0	0
5	ID-338	8-1959	58	0	1		0	12-2017														1-2018		1-2018		1-2018		1-2018	0										0	100	10	0	0	0	0	0	0	0	0
5	ID-338	8-1959	58	0	1		0	1-2018														6-2018		6-2018		6-2018		6-2018	0										0	100		0	0	0	0	0	0	0	0
5	ID-338	8-1959	58	0	1		0	3-2018														6-2018		6-2018		6-2018		6-2018	0										0	95		0	0	0	0	0	0	0	0
5	ID-338	8-1959	58	0	1		0	5-2018														6-2018		6-2018		6-2018		6-2018	0										0	100		0	0	0	0	0	0	0	0
5	ID-140	6-1977	41	0	1		0	8-2017														11-2017		11-2017		11-2017		11-2017	0										0	100		0	0	0	0	0	0	0	0
5	ID-140	6-1977	41	0	1		0	8-2017														11-2017		11-2017		11-2017		11-2017	0										0	100		0	0	0	0	0	0	0	0
5	ID-140	6-1977	41	0	1		0	9-2017														11-2017		11-2017		11-2017		11-2017	0										0	100		0	0	0	0	0	0	0	0
5	ID-140	6-1977	41	0	1		0	10-2017														12-2017		12-2017		12-2017		12-2017	0										0	100		0	0	0	0	0	0	0	0
5	ID-140	6-1977	41	0	1		0	11-2017														1-2018		1-2018		1-2018		1-2018	0										0	100		0	0	0	0	0	0	0	0
5	ID-140	6-1977	41	0	1		0	11-2017														6-2018		6-2018		6-2018		6-2018	0										0	100		0	0	0	0	0	0	0	0
5	ID-140	6-1977	41	0	1		0	1-2018														1-2018		1-2018		1-2018		1-2018	0										0	100		0	0	0	0	0	0	0	0
5	ID-204	6-1978	39	0	1		0	9-2017														11-2017		11-2017		11-2017		11-2017	0										0	100		0	0	0	0	0	0	0	0
5	ID-204	6-1978	47	0	1		0	9-2017														11-2017		11-2017		11-2017		11-2017	0										0	100		0	0	0	0	0	0	0	0
5	ID-204	6-1978	47	0	1		0	9-2017														11-2017		11-2017		11-2017		11-2017	0										0	95		0	0	0	0	0	0	0	0
5	ID-204	6-1978	39	0	1		0	10-2017														11-2017		11-2017		11-2017		11-2024	0										0	100		0	0	0	0	0	0	0	0
5	ID-204	6-1978	39	0	1		0	11-2017														6-2018		6-2018		6-2018		6-2018	0										0	100		0	0	0	0	0	0	0	0
5	ID-204	6-1978	40	0	1		0	1-2018														6-2018		6-2018		6-2018		6-2018	0										0	100		0	0	0	0	0	0	0	0
5	ID-204	6-1978	40	0	1		0	3-2018														6-2018		6-2018		6-2018		6-2018	0										0	100		0	0	0	0	0	0	0	0
5	ID-237	1-1969	48	0	1		0	10-2017														11-2017		11-2017		11-2017		11-2017	0										0	100		0	0	0	0	0	0	0	0
5	ID-237	1-1969	48	0	1		0	11-2017														11-2017		11-2017		11-2017		11-2017	0										0	100		0	0	0	0	0	0	0	0
5	ID-237	1-1969	48	0	1		0	12-2017														1-2018		1-2018		1-2018		1-2018	0										0	100		0	0	0	0	0	0	0	0
5	ID-237	1-1969	49	0	1		0	2-2018														6-2018		6-2018		6-2018		6-2018	0										0	100		0	0	0	0	0	0	0	0
5	ID-237	1-1969	49	0	1		0	4-2018														6-2018		6-2018		6-2018		6-2018	0										0	100		0	0	0	0	0	0	0	0
5	ID-291	1-1962	55	1	1		0	10-2017														11-2017		11-2017		11-2017		11-2017	0										0	100		0	0	0	0	0	0	0	0
5	ID-291	1-1962	55	1	1		0	11-2017														1-2018		1-2018		1-2018		1-2018	0										0	100		0	0	0	0	0	0	0	0
5	ID-291	1-1962	55	1	1		0	12-2017														6-2018		6-2018		6-2018		6-2018	0										0	100		0	0	0	0	0	0	0	0
5	ID-291	1-1962	55	1	1		0	1-2018														6-2018		6-2018		6-2018		6-2018	0										0	100		0	0	0	0	0	0	0	0
5	ID-352	5-1976	41	1	1		1	11-2017	11-2017	7	0	0	0	0	0	0	0	1		Missing		11-2017		11-2017		11-2017		11-2017	0										0	100		0	0	0	0	0	0	0	0
5	ID-352	3-1976	41	1	1		0	1-2018														1-2018		1-2018		1-2018		1-2018	0										0	100		0	0	0	0	0	0	0	0
5	ID-352	3-1976	42	1	1		0	3-2018														6-2018		6-2018		6-2018		6-2018	0										0	95		0	0	0	0	0	0	0	0
5	ID-352	3-1976	43	1	1		0	4-2018														6-2018		6-2018		6-2018		6-2018	0										0	100		0	0	0	0	0	0	0	0
5	ID-352	3-1976	43	1	1		0	5-2018														6-2018		6-2018		6-2018		6-2018	0										0	100		0	0	0	0	0	0	0	0
5	ID-339	5-1984	33	0	1		0	11-2017														11-2017		11-2017		11-2017		11-2017	0										0	100	17	0	0	0	0	0	0	0	0
5	ID-339	5-1984	33	0	1		0	12-2017														1-2018		1-2018		1-2018		1-2018	0										0	100		0	0	0	0	0	0	0	0
5	ID-339	5-1984	33	0	1		0	1-2018														6-2018		6-2018		6-2018		6-2018	0										0	100		0	0	0	0	0	0	0	0
5	ID-339	5-1984	33	0	1		0	3-2018														6-2018		6-2018		6-2018		6-2018	0										1	100		0	0	0	0	0	0	0	0
5	ID-339	5-1984	33	0	1		0	3-2018														6-2018		6-2018		6-2018		6-2018	0										0	100		0	0	0	0	0	0	0	0
5	ID-292	6-1981	36	0	1		0	10-2017														1-2018		1-2018		1-2018		1-2018	0										0	100		0	0	0	0	0	0	0	0
5	ID-292	6-1981	36	0	1		0	11-2017														1-2018		1-2018		1-2025		1-2018	0										0	100		0	0	0	0	0	0	0	0
5	ID-292	6-1981	36	0	1		0	1-2018														6-2018		6-2018		6-2018		6-2018	0										0	100		0	0	0	0	0	0	0	0
5	ID-292	6-1981	36	0	1		0	3-2018														6-2018		6-2018		6-2018		6-2018	0										0	100		0	0	0	0	0	0	0	0
5	ID-292	6-1981	37	0	1		0	4-2018														6-2018		6-2018		6-2018		6-2018	0										0	100		0	0	0	0	0	0	0	0
5	ID-196	7-1982	35	1	1		0	9-2017														12-2017		12-2017		12-2017		12-2017	0										0	100		0	0	0	0	0	0	0	0
5	ID-196	7-1982	35	1	1		0	9-2017														12-2017		12-2017		12-2017		12-2017	0										0	100		0	0	0	0	0	0	0	0
5	ID-196	7-1982	35	1	1		0	10-2017														12-2017		12-2017		12-2017		12-2017	0										0	100		0	0	0	0	0	0	0	0
5	ID-196	7-1982	35	1	1		0	1-2018														6-2018		6-2018		6-2018		6-2018	0										0	100		0	0	0	0	0	0	0	0
5	ID-196	7-1982	35	1	1		0	3-2018														6-2018		6-2018		6-2018		6-2018	0										0	95		0	0	0	0	0	0	0	0
5	ID-163	6-1989	28	0	1		0	8-2017														11-2017		11-2017		11-2017		11-2017	0										0	100		0	0	0	0	0	0	0	0
5	ID-163	6-1989	28	0	1		0	9-2017														11-2017		11-2017		11-2017		11-2017	0										0	85		0	0	0	0	0	0	0	0
5	ID-163	6-1989	28	0	1		0	10-2017														11-2017		11-2017		11-2017		11-2017	0										0	100	9	0	0	0	0	0	0	0	0
5	ID-163	6-1989	28	0	1		0	11-2017														12-2017		12-2017		12-2017		12-2017	0										0	100		0	0	0	0	0	0	0	0
5	ID-163	1-2018	28	0	1		0	1-2018														6-2018		6-2018		6-2018		6-2018	0										0	100		0	0	0	0	0	0	0	0
5	ID-141	11-1966	50	0	1		0	9-2017														11-2017		11-2017		11-2017		4-2017	0										0	100		0	0	0	0	0	0	0	0
5	ID-141	11-1966	50	0	1		0	10-2017														11-2017		11-2022		11-2017		11-2017	0										0	100		0	0	0	0	0	0	0	0
5	ID-141	11-1966	50	0	1		0	11-2017													Psychoses	1-2017		6-2018		6-2018		6-2018	0										0	100		0	0	0	0	0	0	0	0
5	ID-141	11-1966	50	0	1		0	1-2018													Psychoses	1-2017		6-2018		6-2018		6-2018	0										0	100		0	0	0	0	0	0	0	0
5	ID-141	11-1966	50	0	1		0	3-2018													Psychosis	1-2017		6-2018		6-2018		6-2018	0										0	100		0	0	0	0	0	0	0	0
5	ID-268	1-1978	40	1	1		0	1-2017														6-2018		6-2018		6-2018		6-2018	0										0	100		0	0	0	0	0	0	0	0
5	ID-268	1-1978	39	1	1		0	11-2017														2-2018		2-2018		2-2018		2-2018	0										0	100		0	0	0	0	0	0	0	0
5	ID-268	1-1978	39	1	1		0	12-2017														2-2018		2-2018		2-2018		2-2018	0										0	100		0	0	0	0	0	0	0	0
5	ID-268	1-1978	39	1	1		0	3-2018														6-2018		6-2018		6-2018		6-2018	0										0	100		0	0	0	0	0	0	0	0
5	ID-268	1-1978	40	1	1		0	5-2018														6-2018		6-2018		6-2018		6-2018	0										0	100		0	0	0	0	0	0	0	0
5	1D-349	9-1966	51	1	1		0	11-2017														11-2017		2-2018		2-2018		2-2018	0										0	100		0	0	0	0	0	0	0	0
5	1D-349	9-1966	51	1	1		0	12-2017													STI	12-2017		2-2018		2-2018		2-2018	0										0	100	6	0	0	0	0	0	1	0	0
5	1D-349	9-1966	51	1	1		0	2-2018														6-2018		6-2018		6-2018		6-2018	0										0	100		0	0	0	0	0	0	0	0
5	1D-349	9-1966	51	1	1		0	3-2018														6-2018		6-2018		6-2018		6-2018	0										0	100		0	0	0	0	0	0	0	0
5	1D-349	9-1966	51	1	1		0	4-2018														6-2018		6-2018		6-2018		6-2018	0										0	100		0	0	0	0	0	0	0	0
5	ID-224	9-1981	36	1	3		0	9-2017													Tuberculosis	7-2017		5-2017		11-2017		11-2017	0										0	100		0	0	0	0	0	0	0	0
5	ID-224	9-1981	36	1	1		0	9-2017													Pulmonary TB	7-2017		11-2017		11-2017		11-2017	0										0	100		0	0	0	0	0	0	0	0
5	ID-224	9-1981	36	1	3		0	10-2017													TB	7-2017		12-2017		12-2017		12-2017	0										0	100		0	0	0	0	0	0	0	0
5	ID-224	9-1981	36	1	3		0	10-2017													Pulmonary TB	10-2017		12-2017		12-2017		12-2017	0										0	100		0	0	0	0	0	0	0	0
5	ID-224	9-1981	36	1	1		0	1-2018													Tuberclosis	7-2017		6-2018		6-2018		6-2018	0										0	100		0	0	0	0	0	0	0	0
5	ID-264	12-1984	32	0	1		0	10-2017														11-2017		11-2017		11-2017		11-2017	0										0	100		0	0	0	0	0	0	0	0
5	ID-264	12-1984	32	0	1		0	12-2017														1-2018		1-2018		1-2018		1-2018	0										0	100		0	0	0	0	0	0	0	0
5	ID-264	12-1984	33	0	1		0	1-2018														6-2018		6-2018		6-2018		6-2018	0										0	100		0	0	0	0	0	0	0	0
5	ID-264	12-1984	33	0	1		0	3-2018														6-2018		6-2018		6-2018		6-2018	0										0	100		0	0	0	0	0	0	0	0
5	ID-264	12-1984	33	0	1		0	4-2018														6-2018		6-2018		6-2018		6-2018	0										0	100		0	0	0	0	0	0	0	0
5	ID-241	4-1996	21	1	1		0	10-2017														11-2017		2-2017		11-2017		11-2017	0										0	100		0	0	0	0	0	0	0	0
5	ID-241	4-1996	21	1	1		0	10-2017														11-2017		11-2017		11-2017		11-2017	0										0	100	4	0	0	0	1	0	0	0	0
5	ID-241	4-1996	21	1	1		0	1-2018														6-2018		6-2018		6-2018		6-2018	0										0	100		0	0	0	0	0	0	0	0
5	ID-241	4-1996	22	1	1		0	3-2018														6-2018		6-2018		6-2018		6-2018	0										0	100		0	0	0	0	0	0	0	0
5	ID-241	4-1996	22	1	1		0	5-2018														6-2018		3-2018		6-2018		6-2018	0										0	100		0	0	0	0	0	0	0	0
5	ID-070	1-1992	25	1	1		0	8-2017														11-2017		11-2017		11-2017		11-2017	0										0	100		0	0	0	0	0	0	0	0
5	ID-070	1-1992	25	1	1		0	9-2017														11-2017		11-2017		11-2017		11-2017	0										1	95		0	0	0	0	0	0	0	0
5	ID-070	1-1992	25	1	1		0	10-2017														12-2017		12-2017		12-2017		12-2017	0										0	0		0	0	0	0	0	0	0	0
5	ID-070	1-1992	25	1	1		0	11-2017														12-2017		12-2017		12-2017		12-2017	0										0	100		0	0	0	0	0	0	0	0
5	ID-070	1-1992	25	1	1		0	12-2017														6-2018		6-2018		6-2018		6-2018	0										0	95		0	0	0	0	0	0	0	0
5	ID-080	11-1970	47	0	1		0	8-2017														11-2017		11-2017		11-2017		11-2017	0										0	50		0	0	0	0	0	0	0	0
5	ID-080	11-1970	47	0	1		0	8-2017														12-2017		12-2017		12-2017		12-2017	0										0	50		0	0	0	0	0	0	0	0
5	ID-080	11-1970	47	0	1		0	9-2017													Prurigo	6-2017		11-2017		11-2017		11-2017	0										0	100		0	0	0	0	0	0	0	0
5	ID-080	11-1970	47	0	1		0	9-2017													Prurigo	6-2017		12-2017		12-2017		12-2017	0										0	100		0	0	0	0	0	0	0	0
5	ID-080	11-1970	47	0	1		0	10-2017													Prurigo	6-2017		6-2018		6-2018		6-2018	0										0	100		0	0	0	0	0	0	0	0
5	ID-080	11-1970	47	0	1		0	10-2017													Prurigo	6-2017		6-2018		6-2018		6-2018	0										0	100		0	0	0	0	0	0	0	0
5	ID-080	11-1970	47	0	1		0	1-2018													Prurigo	6-2017		6-2018		6-2018		6-2018	0										0	100		0	0	0	0	0	0	0	0
5	ID-092	5-1989	28	0	1		0	8-2017														11-2017		11-2017		11-2017		11-2017	0									95	1			0	0	0	0	0	0	0	0
5	ID-092	5-1989	28	0	1		0	8-2017													Oral thrush	8-2017	Skin Lesions	8-2017		11-2017		11-2017	0										0	100		0	0	0	0	0	0	0	0
5	ID-092	5-1989	28	0	1		0	9-2017													Oral Candidiasis	8-2017	Kaposi sarcoma	9-2017		6-2018		6-2018	0										0	100		0	0	0	0	0	0	0	0
5	ID-092	5-1989	28	0	1		0	11-2017													Oral candidiasis	8-2017	Kaposi sarcoma	9-2017		6-2018		6-2018	0										0	100		0	0	0	0	0	0	0	0
5	ID-092	5-1989	28	0	1		0	1-2018													Oral Candidiasis	8-2017	Kaposi sarcoma	9-2017		6-2018		6-2018	0										0	100		0	0	0	0	0	0	0	0
5	ID-103	6-1993	24	0	1		0	8-2017														11-2017		11-2017		11-2017		11-2017	0										0	100		0	0	0	0	0	0	0	0
5	ID-103	6-1993	24	0	1		0	9-2017														11-2017		11-2017		11-2017		11-2017	0										0	100		0	0	0	0	0	0	0	0
5	ID-103	6-1993	24	0	1		0	10-2017														12-2017		12-2017		12-2017		12-2017	0										0	100		0	0	0	0	0	0	0	0
5	ID-184	1-1961	56	1	7	ABC/3TC/DTG	0	9-2017													Disseminated TB	8-2017		11-2017		11-2017		11-2017	0										0	100		0	0	0	0	0	0	0	0
5	ID-184	1-1962	56	1	1		0	10-2017													Disseminated TB	8-2017		12-2017		12-2017		12-2017	0										0	100		0	0	0	0	0	0	0	0
5	ID-184	1-1961	56	1	3		0	11-2017													Disseminated TB	8-2017		12-2017		12-2017		12-2017	0										0	100		0	0	0	0	0	0	0	0
5	ID-184	1-1961	56	1	3		0	1-2018													Dissemenated TB	8-2017		6-2018		6-2018		6-2018	0										0	100		0	0	0	0	0	0	0	0
5	ID-099	6-1992	25	1	1		0	8-2017														12-2017		12-2017		12-2017		12-2017	0										0	100		0	0	0	0	0	0	0	0
5	ID-099	6-1992	25	1	1		0	9-2017														12-2017		12-2017		12-2017		12-2017	0										1	999		0	0	0	0	0	0	0	0
5	ID-099	6-1992	25	1	1		0	10-2017														12-2017		12-2017		12-2017		12-2017	0										0	100	4	0	0	0	1	0	0	0	0
5	ID-099	6-1992	25	1	1		0	10-2017														12-2017		12-2017		12-2017		12-2017	0										0	100		0	0	0	0	0	0	0	0
5	ID-099	6-1992	25	1	1		0	1-2018														4-2018		6-2018		6-2018		6-2018	0										0	100		0	0	0	0	0	0	0	0
5	1D-131	1-1986	31	0	1		0	8-2017														11-2017		11-2017		11-2017		11-2017	0										0	100		0	0	0	0	0	0	0	0
5	1D-131	1-1986	31	0	1		0	9-2017														11-2017		11-2017		11-2017		11-2017	0										0	100		0	0	0	0	0	0	0	0
5	1D-131	1-1986	31	0	1		0	10-2017														12-2017		12-2017		12-2017		12-2017	0										0	100		0	0	0	0	0	0	0	0
5	ID-136	1-1972	45	0	1		0	8-2017														11-2017		11-2017		11-2017		11-2017	0										0	95		0	0	0	0	0	0	0	0
5	ID-136	1-1972	45	0	1		0	9-2017														11-2017		11-2017		11-2017		11-2017	0										0	85		0	0	0	0	0	0	0	0
5	ID-136	1-1972	45	0	1		0	10-2017														12-2017		12-2017		12-2017		12-2017	0										0	100		0	0	0	0	0	0	0	0
5	ID-136	11-1972	45	0	1		0	11-2017														6-2018		6-2018		6-2018		6-2018	0										0	100		0	0	0	0	0	0	0	0
5	ID-136	1-1972	46	0	1		0	1-2018														6-2018		6-2018		6-2018		6-2018	0										0	98		0	0	0	0	0	0	0	0
5	ID-137	12-2017	36	0	1		0	8-2017														11-2017		11-2017		11-2017		11-2017	0										0	100		0	0	0	0	0	0	0	0
5	ID-137	12-1980	36	0	1		0	10-2017														11-2017		11-2017		11-2017		11-2017	0										0	100		0	0	0	0	0	0	0	0
5	ID-137	12-1980	36	0	1		0	10-2017														12-2017		12-2017		12-2017		12-2017	0										0	93		0	0	0	0	0	0	0	0
5	ID-137	12-1980	36	0	1		0	12-2017														6-2018		6-2018		6-2018		6-2018	0										0	85		0	0	0	0	0	0	0	0
5	ID-137	12-1980	37	0	1		0	2-2018														6-2018		6-2018		6-2018		6-2018	0										0	78		0	0	0	0	0	0	0	0
5	ID-139	1-1989	28	1	1		0	8-2017													Vaginal candidiasis	8-2017		11-2017		11-2017		11-2017	0										0	100	4 9	0	0	0	1	0	0	0	0
5	ID-139	1-1989	28	1	1		0	9-2017														11-2017		11-2017		11-2017		11-2017	0										0	100		0	0	0	0	0	0	0	0
5	ID-139	1-1989	28	1	1		0	10-2017														11-2017		11-2017		11-2017		11-2017	0										0	100		0	0	0	0	0	0	0	0
5	ID-139	1-1989	28	1	1		0	11-2017														12-2017		12-2017		12-2017		12-2017	0										0	100		0	0	0	0	0	0	0	0
5	ID-139	1-1989	29	1	1		0	1-2018														6-2018		6-2018		6-2018		6-2018	0										0	100		0	0	0	0	0	0	0	0
5	ID-153	11-1995	21	1	1		0	8-2017														11-2017		6-2017		11-2017		11-2017	0										0	100	17	0	0	0	0	0	0	0	0
5	ID-153	11-1995	21	1	1		0	9-2017														6-2018		6-2018		6-2018		6-2018	0										0	100		0	0	0	0	0	0	0	0
5	ID-153	11-1995	21	1	1		0	10-2017														12-2017		12-2017		12-2017		12-2017	0										0	100		0	0	0	0	0	0	0	0
5	ID-153	11-1995	22	1	1		0	3-2018														6-2018		6-2018		6-2018		6-2018	0										0	100		0	0	0	0	0	0	0	0
5	ID-154	7-1970	47	0	1		0	9-2017														12-2017		12-2017		12-2017		12-2017	0										0	100		0	0	0	0	0	0	0	0
5	ID-154	7-1970	47	0	1		0	9-2017														12-2017		12-2017		12-2017		12-2017	0										0	95		0	0	0	0	0	0	0	0
5	ID-154	7-1970	47	0	1		0	10-2017														12-2017		12-2017		12-2017		12-2017	0										0	100		0	0	0	0	0	0	0	0
5	ID-154	7-1970	47	0	1		0	1-2018														6-2018		6-2018		6-2018		6-2018	0										0	95		0	0	0	0	0	0	0	0
5	ID-154	7-1970	47	0	1		0	3-2018														6-2018		6-2018		6-2018		6-2018	0										0	100		0	0	0	0	0	0	0	0
5	ID-113	1-1979	38	1	1		0	9-2017														11-2017		11-2017		11-2017		11-2017	0										0	95		0	0	0	0	0	0	0	0
5	ID-113	1-1979	38	1	1		0	10-2017														11-2017		11-2017		11-2017		11-2017	0										0	100		0	0	0	0	0	0	0	0
5	ID-113	1-1979	38	1	1		0	11-2017														12-2017		12-2017		12-2017		12-2017	0										0	100		0	0	0	0	0	0	0	0
5	ID-113	1-1979	38	1	1		0	12-2017														6-2018		6-2018		6-2018		6-2018	0										0	100		0	0	0	0	0	0	0	0
5	ID-113	1-1979	38	1	1		0	2-2018														6-2018		6-2018		6-2018		6-2018	0										0	100		0	0	0	0	0	0	0	0
5	ID-162	1-1977	40	0	1		0	8-2017														11-2017		11-2017		11-2017		11-2017	0										0	100	10	0	0	0	0	0	0	0	0
5	ID-162	1-1977	40	0	1		0	9-2017														11-2017		11-2017		11-2017		11-2017	0										0	100		0	0	0	0	0	0	0	0
5	ID-162	1-1977	40	0	1		0	10-2017														11-2017		11-2017		11-2017		11-2017	0										0	100		0	0	0	0	0	0	0	0
5	ID-162	1-1977	40	0	1		0	12-2017														12-2017		12-2017		12-2017		12-2017	0										0	100		0	0	0	0	0	0	0	0
5	ID-162	1-1977	40	0	1		0	1-2018														1-2018		1-2018		1-2018		1-2018	0										0	100		0	0	0	0	0	0	0	0
5	ID-167	1-1972	45	0	1		0	8-2017														11-2017		11-2017		11-2017		11-2017	0										0	100		0	0	0	0	0	0	0	0
5	ID-167	1-1972	45	0	1		0	9-2017														11-2017		11-2017		11-2017		11-2017	0										0	100		0	0	0	0	0	0	0	0
5	ID-167	1-1972	45	0	1		0	10-2017														11-2017		11-2017		11-2017		11-2017	0										0	100		0	0	0	0	0	0	0	0
5	ID-167	1-1972	45	0	1		0	11-2017														12-2017		12-2017		12-2017		12-2017	0										0	100		0	0	0	0	0	0	0	0
5	ID-167	1-1972	46	0	1		0	1-2018														6-2018		6-2018		6-2018		6-2022	0										0	100		0	0	0	0	0	0	0	0
5	ID-172	12-1989	27	0	1		0	8-2017													Disseminated TB	8-2017	Oral Candidiasis	8-2017		11-2017		11-2017	0										0	100	6 8 11 13	0	0	0	0	0	1	0	1
5	ID-172	12-1989	27	0	1		0	9-2017													Disseminated TB	8-2017	Oral Candidiasis	8-2017		11-2017		11-2017	0										0	100	13 15	0	0	0	0	0	0	0	0
5	ID-172	12-1989	27	0	1		0	9-2017														12-2017		12-2017		12-2017		12-2017	0										0	85	7 12 17	0	0	0	0	0	0	1	0
5	ID-172	12-1989	27	0	1		0	10-2017													Disseminated TB	8-2017		12-2017		12-2017		12-2017	0										0	100	10	0	0	0	0	0	0	0	0
5	ID-172	12-1989	27	0	1		0	12-2017													Dissemnated TB	8-2017	Oral Candidiasis	8-2017		6-2018		6-2018	0										0	100		0	0	0	0	0	0	0	0
5	ID-176	9-2017	24	0	1		0	8-2017														12-2017		12-2017		12-2017		12-2017	0										0	100		0	0	0	0	0	0	0	0
5	ID-176	9-1993	24	0	1		0	9-2017														11-2017		11-2017		11-2017		11-2017	0										0	100		0	0	0	0	0	0	0	0
5	ID-176	9-1993	24	0	1		0	9-2017														12-2017		12-2017		12-2017		12-2017	0										0	93		0	0	0	0	0	0	0	0
5	ID-176	9-1993	24	0	1		0	10-2017														12-2017		12-2017		12-2017		12-2017	0										0	95		0	0	0	0	0	0	0	0
5	ID-176	9-1993	24	0	1		0	11-2017														12-2017		12-2017		12-2017		12-2017	0										0	100		0	0	0	0	0	0	0	0
5	ID-176	9-1993	24	0	1		0	12-2017														6-2018		6-2018		6-2018		6-2018	0										0	100		0	0	0	0	0	0	0	0
5	ID-177	1-1947	70	1	1		0	8-2017														11-2017		11-2017		11-2017		11-2017	0										0	100		0	0	0	0	0	0	0	0
5	ID-177	1-1947	70	1	3		0	9-2017														6-2018		6-2018		6-2018		6-2018	0										0	100		0	0	0	0	0	0	0	0
5	ID-177	1-1947	70	1	3		0	10-2017														6-2018		6-2018		6-2018		6-2018	0										0	100		0	0	0	0	0	0	0	0
5	ID-177	1-1947	70	1	3		0	11-2017														6-2018		6-2018		6-2018		6-2018	0										0	100		0	0	0	0	0	0	0	0
5	ID-177	1-1947	70	1	1		0	12-2017														6-2018		6-2018		6-2018		6-2018	0										0	100		0	0	0	0	0	0	0	0
5	ID-178	2-1990	27	0	1		0	9-2017														11-2017		11-2017		11-2017		11-2017	0										0	100		0	0	0	0	0	0	0	0
5	ID-178	2-1990	27	0	1		0	9-2017														11-2017		11-2017		11-2017		11-2017	0										0	100		0	0	0	0	0	0	0	0
5	ID-178	2-1990	27	0	1		0	10-2017														11-2017		11-2017		11-2017		11-2017	0										0	100	5	0	0	0	0	1	0	0	0
5	ID-178	2-1990	27	0	1		0	11-2017														12-2017		12-2017		12-2017		12-2017	0										0	95		0	0	0	0	0	0	0	0
5	ID-178	2-1990	27	0	1		0	1-2018														6-2018		6-2018		6-2018		6-2018	0										0	97		0	0	0	0	0	0	0	0
5	ID-182	9-1998	19	1	1		0	10-2017														11-2017		11-2017		11-2017		11-2017	0										0	100		0	0	0	0	0	0	0	0
5	ID-182	9-1998	19	1	1		0	11-2017														11-2017		11-2017		11-2017		11-2017	0										0	100		0	0	0	0	0	0	0	0
5	ID-182	9-1998	19	1	1		0	1-2018														10-2018		5-2018		6-2018		6-2018	0										0	96		0	0	0	0	0	0	0	0
5	ID-182	9-1998	19	1	1		0	3-2018														6-2018		6-2018		6-2018		6-2018	0										0	0		0	0	0	0	0	0	0	0
5	ID-183	1-1987	30	1	1		0	9-2017														12-2017		12-2017		12-2017		12-2017	0										0	100		0	0	0	0	0	0	0	0
5	ID-183	1-1987	30	1	1		0	9-2017														12-2017		12-2017		12-2017		12-2017	0										0	100		0	0	0	0	0	0	0	0
5	ID-183	1-1987	30	1	1		0	10-2017														12-2017		12-2017		12-2017		12-2017	0										0	100		0	0	0	0	0	0	0	0
5	ID-183	1-1987	30	1	1		0	11-2017														12-2017		12-2017		12-2017		12-2017	0										0	100		0	0	0	0	0	0	0	0
5	ID-183	1-1987	30	1	1		0	1-2018														6-2018		6-2018		6-2018		6-2018	0										0	100		0	0	0	0	0	0	0	0
5	ID-255	1-1980	37	0	1		0	10-2017														11-2017		11-2017		11-2017		11-2017	0										0	95	4	0	0	0	1	0	0	0	0
5	ID-255	1-1980	37	0	1		0	11-2017														11-2017		11-2017		11-2022		11-2017	0										0	100		0	0	0	0	0	0	0	0
5	ID-255	1-1980	38	0	1		0	5-2018														6-2018		6-2018		6-2018		6-2018	0										0	0		0	0	0	0	0	0	0	0
5	ID-258	1-1978	38	1	1		0	10-2017														11-2017		11-2017		11-2017		11-2017	0										0	100		0	0	0	0	0	0	0	0
5	ID-258	1-1978	38	1	1		0	11-2017														1-2018		1-2018		1-2018		1-2018	0										0	100		0	0	0	0	0	0	0	0
5	ID-258	1-1978	39	1	1		0	1-2018														6-2018		6-2018		6-2018		6-2018	0										0	98		0	0	0	0	0	0	0	0
5	ID-258	1-1978	40	1	1		0	3-2018														6-2018		6-2018		6-2018		6-2018	0										0	100		0	0	0	0	0	0	0	0
5	ID-258	1-1978	40	1	1		0	5-2018														6-2018		6-2018		6-2018		6-2018	0										0	100		0	0	0	0	0	0	0	0
5	ID-256	6-1988	29	0	1		0	10-2017														11-2017		11-2017		11-2017		11-2017	0										0	100		0	0	0	0	0	0	0	0
5	ID-256	6-1988	29	0	1		0	11-2017														1-2018		1-2018		1-2018		1-2018	0										0	98		0	0	0	0	0	0	0	0
5	ID-256	6-1988	29	0	1		0	1-2018														1-2018		1-2018		1-2018		1-2018	0										0	100		0	0	0	0	0	0	0	0
5	ID-256	6-1988	29	0	1		0	3-2018														6-2018		6-2018		6-2018		6-2018	0										0	100		0	0	0	0	0	0	0	0
5	ID-256	6-1985	29	0	1		0	4-2018														6-2018		6-2018		6-2018		6-2018	0										0	100		0	0	0	0	0	0	0	0
5	ID-259	12-1965	51	0	1		0	10-2017														11-2017		11-2017		11-2017		11-2017	0										0	100		0	0	0	0	0	0	0	0
5	ID-259	12-1965	51	0	1		0	1-2018														6-2018		6-2018		6-2018		6-2018	0										0	100		0	0	0	0	0	0	0	0
5	ID-259	12-1965	51	0	1		0	1-2018														1-2018		1-2018		1-2018		1-2018	0										0	100		0	0	0	0	0	0	0	0
5	ID-259	12-1965	51	0	1		0	3-2018														6-2018		6-2018		6-2018		6-2018	0										0	100		0	0	0	0	0	0	0	0
5	ID-259	12-1965	51	0	1		0	4-2018														6-2018		6-2018		6-2018		6-2018	0										0	100		0	0	0	0	0	0	0	0
6	ID-076	2-1980	37	0	1		0	8-2017														11-2017		11-2017		11-2017		11-2017	0										1	95		0	0	0	0	0	0	0	0
6	ID-076	2-1980	37	0	1		0	9-2017														11-2017		11-2017		11-2017		11-2017	0										1	95		0	0	0	0	0	0	0	0
6	ID-076	2-1980	37	0	1		0	9-2017														12-2017		12-2017		12-2017		12-2017	0										0	95		0	0	0	0	0	0	0	0
6	ID-076	2-1980	37	0	1		0	10-2017														12-2017		12-2017		12-2017		12-2017	0										0	95		0	0	0	0	0	0	0	0
6	ID-076	2-1980	37	0	1		0	11-2017														12-2017		12-2017		12-2017		12-2017	0										0	95		0	0	0	0	0	0	0	0
6	ID-076	2-1980	37	0	1		0	2-2018														1-1982		1-1982		1-1982		1-1982	0										0	98		0	0	0	0	0	0	0	0
6	ID-071	11-1979	37	0	1		0	8-2017														11-2017		11-2017		11-2017		11-2017	0										1	Missing		0	0	0	0	0	0	0	0
6	ID-071	11-1979	37	0	1		0	9-2017														11-2017		11-2017		11-2017		11-2017	0										1	95		0	0	0	0	0	0	0	0
6	ID-071	11-1979	37	0	1		0	10-2017														12-2017		12-2017		12-2017		12-2017	0										0	95	17	0	0	0	0	0	0	0	0
6	ID-071	11-1979	37	0	1		0	11-2017														12-2017		12-2017		12-2017		12-2017	0										0	95		0	0	0	0	0	0	0	0
6	ID-071	11-1979	37	0	1		0	1-2018														6-2018		6-2018		6-2018		6-2018	0										0	90		0	0	0	0	0	0	0	0
6	ID-228	10-1972	46	1	1		0	9-2017														11-2017		11-2017		11-2017		11-2017	0										1	Missing		0	0	0	0	0	0	0	0
6	ID-228	10-1972	48	1	1		0	12-2017														5-2018		5-2018		5-2018		5-2018	0										0	95		0	0	0	0	0	0	0	0
6	ID-228	10-1972	48	1	1		0	12-2017														12-2017		12-2017		12-2017		12-2017	0										0	95		0	0	0	0	0	0	0	0
6	ID-228	10-1972	48	1	1		0	12-2017														5-2018		5-2018		5-2018		5-2018	0										0	95		0	0	0	0	0	0	0	0
6	ID-228	12-1972	48	1	1		0	1-2018														5-2018		5-2018		5-2018		5-2018	0										1	97		0	0	0	0	0	0	0	0
6	ID-228	10-1972	49	1	1		0	2-2018														6-2018		6-2018		6-2018		6-2018	0										0	98	2	0	1	0	0	0	0	0	0
6	ID-077	11-1949	65	0	1		0	8-2017	#VALUE!													11-2017		11-2017		1-1900		11-2017	0										1	Missing		0	0	0	0	0	0	0	0
6	ID-077	11-1949	65	0	1		0	9-2017													Cough	8-2017	Insomnia	8-2017		11-2017		11-2017	0										1	95	2	0	1	0	0	0	0	0	0
6	ID-077	11-2017	68	0	1		0	9-2017														12-2017		12-2017		12-2017		12-2017	0										0	95		0	0	0	0	0	0	0	0
6	ID-049	5-1970	47	1	1		0	8-2017														11-2017		11-2017		11-2017		11-2017	0										1	Missing		0	0	0	0	0	0	0	0
6	ID-049	5-1970	47	1	1		0	8-2017														11-2017		11-2017		11-2017		11-2017	0										1	95	10	0	0	0	0	0	0	0	0
6	ID-049	5-2017	47	1	1		0	9-2017														12-2017		12-2017		12-2017		12-2017	0										0	95		0	0	0	0	0	0	0	0
6	ID-049	5-2017	47	1	1		0	10-2017														12-2017		12-2017		12-2017		12-2017	0										0	95		0	0	0	0	0	0	0	0
6	ID-049	5-2017	47	1	1		0	11-2017														12-2017		12-2017		12-2017		12-2017	0										0	95		0	0	0	0	0	0	0	0
6	ID-049	5-1970	47	1	1		0	2-2018														1-1982		1-1982		1-1982		1-1982	0										0	96		0	0	0	0	0	0	0	0
6	ID-050	6-1985	32	0	1		0	8-2017														11-2017		11-2017		11-2017		11-2017	0										1	Missing		0	0	0	0	0	0	0	0
6	ID-050	6-1985	32	0	1		0	8-2017														11-2017		11-2017		11-2017		11-2017	0										1	95		0	0	0	0	0	0	0	0
6	ID-050	6-1985	32	0	1		0	9-2017														12-2017		12-2017		12-2017		12-2017	0										0	95		0	0	0	0	0	0	0	0
6	ID-050	6-1985	32	0	1		0	10-2017														12-2017		12-2017		12-2017		12-2017	0										0	95		0	0	0	0	0	0	0	0
6	ID-050	6-1985	32	0	1		0	11-2017													Body inching	11-2017		12-2017		12-2017		12-2017	0										0	95		0	0	0	0	0	0	0	0
6	ID-050	6-1985	33	0	1		0	2-2018														5-2018		5-2018		5-2018		5-2018	0										0	95		0	0	0	0	0	0	0	0
6	ID-050	6-1985	32	0	1		0	5-2018														5-2018		5-2018		5-2018		5-2018	0										0	95		0	0	0	0	0	0	0	0
6	ID-073	8-1983	32	1	7	TDF/3TC/EFC	1	8-1983	1-2018	4	0	0	0	0	1	0	0	0			Lower back pain	1-2018		1-1982		1-1982		1-1982	0										0	96		0	0	0	0	0	0	0	0
6	ID-073	8-2017	33	1	1		0	8-2017														11-2017		11-2017		11-2017		11-2017	0										1	95		0	0	0	0	0	0	0	0
6	ID-073	8-1983	33	1	1		0	9-2017														11-2017		11-2017		11-2017		11-2017	0										1	95		0	0	0	0	0	0	0	0
6	ID-073	8-1983	32	1	1		0	10-2017														12-2017		12-2017		12-2017		12-2017	0										0	95	17	0	0	0	0	0	0	0	0
6	ID-073	8-1983	32	1	1		0	11-2017														1-1982		1-1982		1-1982		1-1982	0										0	95		0	0	0	0	0	0	0	0
6	ID-123	3-1994	23	1	1		0	9-2017														11-2017		11-2017		11-2017		11-2017	0										1	85	17	0	0	0	0	0	0	0	0
6	ID-123	3-1994	23	1	1		0	10-2017														11-2017		11-2017		11-2017		11-2017	0										1	95		0	0	0	0	0	0	0	0
6	ID-123	3-1994	23	1	1		0	11-2017														12-2017		12-2017		12-2017		12-2017	0										0	95		0	0	0	0	0	0	0	0
6	ID-123	3-1994	23	1	1		0	12-2017													Malaria	12-2017		1-2018		1-2018		1-2018	0										1	95		0	0	0	0	0	0	0	0
6	ID-123	3-1994	23	1	1		0	1-2018														10-2018		1-2018		1-2018		1-2018	0										1	95		0	0	0	0	0	0	0	0
6	ID-048	1-1973	44	0	1		0	8-2017														11-2017		11-2017		11-2017		11-2017	0										1	Missing		0	0	0	0	0	0	0	0
6	ID-048	1-1975	44	0	1		0	9-2017														11-2017		11-2017		11-2017		11-2017	0										1	95	1 2	1	1	0	0	0	0	0	0
6	ID-048	1-1975	44	0	1		0	10-2017														12-2017		12-2017		12-2017		12-2017	0										0	95		0	0	0	0	0	0	0	0
6	ID-048	1-1975	44	0	1		0	12-2017														1-2018		1-2018		1-2018		1-2018	0										1	95	2	0	1	0	0	0	0	0	0
6	ID-048	1-1975	44	0	1		0	1-2018														1-2018		1-2018		1-2018		1-2018	0										1	95		0	0	0	0	0	0	0	0
6	ID-047	11-1979	38	0	1		0	8-2017														11-2017		11-2017		11-2017		11-2017	0										1	95		0	0	0	0	0	0	0	0
6	ID-047	11-1979	38	0	1		0	8-2017														11-2017		11-2017		11-2017		11-2017	0										1	95		0	0	0	0	0	0	0	0
6	ID-047	11-1979	38	0	1		0	9-2017														12-2017		12-2017		12-2017		12-2017	0										0	95		0	0	0	0	0	0	0	0
6	ID-047	11-1979	38	0	1		0	10-2017														12-2017		12-2017		12-2017		12-2017	0										0	95		0	0	0	0	0	0	0	0
6	ID-047	11-1979	38	0	1		0	11-2017														12-2017		12-2017		12-2017		12-2017	0										1	95		0	0	0	0	0	0	0	0
6	ID-047	11-1979	38	0	1		0	2-2018														1-1982		1-1982		1-1982		1-1982	0										0	98		0	0	0	0	0	0	0	0
6	ID-046	8-1974	43	0	1		0	8-2017														11-2017		11-2017		11-2017		11-2017	0										1	Missing		0	0	0	0	0	0	0	0
6	ID-046	8-1974	43	0	1		0	8-2017													Hemorrhoids	7-2017		11-2017		11-2017		11-2017	0										1	95	1	1	0	0	0	0	0	0	0
6	ID-046	8-2017	43	0	1		0	9-2017														12-2017		12-2017		12-2017		12-2017	0										0	95		0	0	0	0	0	0	0	0
6	ID-046	8-2017	43	0	1		0	10-2017														12-2017		12-2017		12-2017		12-2017	0										0	95		0	0	0	0	0	0	0	0
6	ID-046	8-1974	44	0	1		0	2-2018														1-1982		1-1982		1-1982		1-1982	0										0	96		0	0	0	0	0	0	0	0
6	ID-052	6-1969	48	0	1		0	8-2017														11-2017		11-2017		11-2017		11-2017	0										1	Missing		0	0	0	0	0	0	0	0
6	ID-052	6-1969	48	0	1		0	8-2017														11-2017		11-2017		11-2017		11-2017	0										1	95		0	0	0	0	0	0	0	0
6	ID-052	6-2017	48	0	1		0	9-2017														12-2017		12-2017		12-2017		12-2017	0										0	95		0	0	0	0	0	0	0	0
6	ID-052	6-2017	48	0	1		0	10-2017														12-2017		12-2017		12-2017		12-2017	0										0	95		0	0	0	0	0	0	0	0
6	ID-052	6-1969	49	0	1		0	2-2018														1-1982		1-1982		1-1982		1-1982	0										0	86		0	0	0	0	0	0	0	0
6	ID-075	1-1975	42	0	1		0	8-2017														11-2017		11-2017		11-2017		11-2017	0										1	95		0	0	0	0	0	0	0	0
6	ID-075	1-1975	42	0	1		0	9-2017														11-2017		11-2017		11-2017		11-2017	0										1	Missing		0	0	0	0	0	0	0	0
6	ID-075	1-2017	42	0	1		0	9-2017														12-2017		12-2017		12-2017		12-2017	0										0	95		0	0	0	0	0	0	0	0
6	ID-075	1-2017	42	0	1		0	11-2017														12-2017		12-2017		12-2017		12-2017	0										0	95		0	0	0	0	0	0	0	0
6	ID-075	1-2017	45	0	1		0	11-2017														12-2017		12-2017		12-2017		12-2017	0										0	95		0	0	0	0	0	0	0	0
6	ID-075	1-1975	47	0	1		0	2-2018														5-2018		5-2018		5-2018		5-2018	0										0	90		0	0	0	0	0	0	0	0
6	ID-125	7-1972	45	1	1		0	8-2017														11-2017		11-2017		11-2017		11-2017	0										1	95		0	0	0	0	0	0	0	0
6	ID-125	7-1972	45	1	1		0	10-2017														11-2017		11-2017		11-2017		11-2017	0										1	95		0	0	0	0	0	0	0	0
6	ID-125	7-2017	45	1	1		0	11-2017														12-2017		12-2017		12-2017		12-2017	0										0	95		0	0	0	0	0	0	0	0
6	ID-125	7-2017	45	1	1		0	11-2017														12-2017		12-2017		12-2017		12-2017	0										1	95		0	0	0	0	0	0	0	0
6	ID-125	7-1972	45	1	1		0	1-2018														5-2018		5-2018		5-2018		5-2018	0										0	96		0	0	0	0	0	0	0	0
6	ID-125	7-1972	46	1	1		0	2-2018														5-2018		5-2018		5-2018		5-2018	0										0	94		0	0	0	0	0	0	0	0
6	ID-074	1-1985	32	1	1		0	8-2017														11-2017		11-2017		11-2017		11-2017	0										1	Missing		0	0	0	0	0	0	0	0
6	ID-074	1-1985	32	1	1		0	9-2017														11-2017		11-2017		11-2017		11-2017	0										1	95	17	0	0	0	0	0	0	0	0
6	ID-074	1-2017	32	1	1		0	10-2017														12-2017		12-2017		12-2017		12-2017	0										0	95		0	0	0	0	0	0	0	0
6	ID-074	1-1985	33	1	1		0	11-2017														6-2018		6-2018		6-2018		6-2018	0										0	95		0	0	0	0	0	0	0	0
6	ID-074	1-1985	38	1	1		0	12-2017														1-2018		1-2018		1-2025		1-2018	0										1	Missing		0	0	0	0	0	0	0	0
6	ID-045	5-1988	29	0	1		0	8-2017													Tuberculosis	6-2017		11-2017		11-2017		11-2017	0										1	Missing	10	0	0	0	0	0	0	0	0
6	ID-045	5-1988	29	0	1		0	9-2017													PTB	6-2017		11-2017		11-2017		11-2017	0										1	95		0	0	0	0	0	0	0	0
6	ID-045	5-1988	29	0	1		0	9-2017													PTB	6-2017		12-2017		12-2017		12-2017	0										0	95	10	0	0	0	0	0	0	0	0
6	ID-045	5-1988	29	0	1		0	10-2017														12-2017		12-2017		12-2017		12-2017	0										0	95		0	0	0	0	0	0	0	0
6	ID-045	5-1988	29	0	1		0	11-2017														12-2017		12-2017		12-2017		12-2017	0										0	95		0	0	0	0	0	0	0	0
6	ID-045	5-1988	29	0	1		0	2-2018														1-1982		1-1982		1-1982		1-1982	0										0	96		0	0	0	0	0	0	0	0
6	ID-051	8-1993	24	1	1		0	8-2017													Cough	8-2017		11-2017		11-2017		11-2017	0										1	95		0	0	0	0	0	0	0	0
6	ID-051	8-1993	24	1	1		0	8-2017														11-2017		11-2017		11-2017		11-2017	0										1	95		0	0	0	0	0	0	0	0
6	ID-051	8-1993	24	1	1		0	9-2017														12-2017		12-2017		12-2017		12-2017	0										0	95		0	0	0	0	0	0	0	0
6	ID-051	8-1993	24	1	1		0	10-2017														12-2017		12-2017		12-2017		12-2017	0										0	95		0	0	0	0	0	0	0	0
6	ID-051	8-1993	24	1	1		0	11-2017														6-2018		6-2018		6-2018		6-2018	0										0	95		0	0	0	0	0	0	0	0
6	ID-051	8-1993	24	1	1		0	12-2017														6-2018		6-2018		6-2018		6-2018	0										0	95		0	0	0	0	0	0	0	0
6	ID-051	8-1993	24	1	1		0	1-2018														6-2018		6-2018		6-2018		6-2018	0										0	95		0	0	0	0	0	0	0	0
6	ID-051	8-1993	24	1	1		0	2-2018														6-2018		6-2018		6-2018		6-2018	0										0	95		0	0	0	0	0	0	0	0
6	ID-121	11-1953	65	1	1		0	9-2017													Peripheral neuropathy (numbness)	8-2017		11-2017		11-2017		11-2017	0										1	95		0	0	0	0	0	0	0	0
6	ID-121	11-1953	65	1	1		0	9-2017														11-2017		11-2017		11-2017		11-2017	0										1	95		0	0	0	0	0	0	0	0
6	ID-121	11-1963	65	1	1		0	11-2017														11-2017		11-2017		11-2017		11-2017	0										1	95		0	0	0	0	0	0	0	0
6	ID-121	11-1953	65	1	1		0	2-2018														1-1982		1-1982		1-1982		1-1982	0										0	95		0	0	0	0	0	0	0	0
6	ID-126	9-1975	42	1	1		0	2-2018													Numbness	1-2018		1-1982		1-1976		1-1982	0										0	97		0	0	0	0	0	0	0	0
6	ID-126	9-1975	42	1	1		0	9-2017														11-2017		11-2017		11-2017		11-2017	0										1	85		0	0	0	0	0	0	0	0
6	ID-126	9-1975	42	1	1		0	10-2017														12-2017		12-2017		12-2017		12-2017	0										0	95		0	0	0	0	0	0	0	0
6	ID-126	9-1975	42	1	1		0	11-2017														12-2017		12-2017		12-2017		12-2017	0										0	95		0	0	0	0	0	0	0	0
6	ID-124	8-2017	31	0	1		0	9-2017													Cough	8-2017	Insomnia	8-2017		11-2017		11-2017	0										1	95	2	0	1	0	0	0	0	0	0
6	ID-124	8-1986	31	0	1		0	10-2017														11-2017		11-2017		11-2017		11-2017	0										1	95		0	0	0	0	0	0	0	0
6	ID-124	8-1986	31	0	1		0	1-2018													Post HZ Neuragia	1-2018		5-2018		5-2018		5-2018	0										0	0		0	0	0	0	0	0	0	0
6	ID-124	8-1986	31	0	1		0	3-2018														5-2018		5-2018		5-2018		5-2018	0										0	94		0	0	0	0	0	0	0	0
6	ID-122	1-1979	38	0	1		0	9-2017														11-2017		11-2017		11-2017		11-2017	0										1	95		0	0	0	0	0	0	0	0
6	ID-122	1-1979	38	0	1		0	10-2017														11-2017		11-2017		11-2017		11-2017	0										1	95		0	0	0	0	0	0	0	0
6	ID-122	1-2017	38	0	1		0	11-2017														12-2017		12-2017		12-2017		12-2017	0										0	95		0	0	0	0	0	0	0	0
6	ID-122	1-1979	38	0	1		0	1-2018													Flue	1-2018		5-2018		5-2018		5-2018	0										0	95		0	0	0	0	0	0	0	0
6	ID-122	1-1979	38	0	1		0	2-2018														5-2018		5-2018		5-2018		5-2018	0										0	96		0	0	0	0	0	0	0	0
6	ID-072	10-1977	40	1	1		0	8-2017														11-2017		11-2017		11-2017		11-2017	0										1	Missing		0	0	0	0	0	0	0	0
6	ID-072	10-1977	40	1	1		0	9-2017													Cough	8-2017	Numbness	8-2017		11-2017		11-2017	0										1	95		0	0	0	0	0	0	0	0
6	ID-072	10-1977	40	1	1		0	10-2017													Cough, horseness of voice	10-2017	Lower abdominal pain	10-2017		11-2017		11-2017	0										1	95	6 10	0	0	0	0	0	1	0	0
6	ID-072	10-1977	40	1	1		0	11-2017														12-2017		12-2017		12-2017		12-2017	0										0	95		0	0	0	0	0	0	0	0
[truncated: 71 more columns]

## Sheet: Enrolments
	363
AMS	70	Plus 1	AMS-14471/9310A		LTFU after baseline
KAW	72
KIS	60
KSY	71
MGL	68	Plus 1	MLG-17-01053		LTFU after baseline
NBA	22
