# Supplementary material for: High acceptability and viral suppression of patients on Dolutegravir-based first-line regimens in pilot sites in Uganda: A mixed-methods prospective cohort study
Source: PLoS One. 2020 May 27;15(5):e0232419. doi: 10.1371/journal.pone.0232419 (PMC7252626; doi:10.1371/journal.pone.0232419)
Supplement: S2 Data — (ZIP) [file pone.0232419.s002.zip]

Archive with 4 entries (4 files):
- Health Record Form (Baseline).xlsx
- Health Record Form (Endline).xlsx
- Health Record Form (Intermediate).xlsx
- PatientKnowledgeAcceptability.xlsx
