# Supplementary material for: High acceptability and viral suppression of patients on Dolutegravir-based first-line regimens in pilot sites in Uganda: A mixed-methods prospective cohort study
Source: PLoS One. 2020 May 27;15(5):e0232419. doi: 10.1371/journal.pone.0232419 (PMC7252626; doi:10.1371/journal.pone.0232419)
Supplement: S2 Data — (ZIP) [file pone.0232419.s002.zip › Health Record Form (Endline).xlsx]

## Sheet: survey
type	name	label	hint	default	appearance	constraint	constraint message	relevance	disabled	required	required message	read only	calculation	repeat_count	media:image	media:audio	media:video	choice_filter	note	response_note	publishable	minimum_seconds
start	starttime
end	endtime
deviceid	deviceid
subscriberid	subscriberid
simserial	simid
phonenumber	devicephonenum
username	username
calculate	duration												duration()
caseid	caseid
begin group	intro	Enumerator Information
text	hrb_id1	Enumerator name:
date	hrb_id2	Date of enumeration:
end group	intro
begin group	a	Patient Identifiers
select_one Health_Facility_Name	hrb_a1	Health Facility name								yes
text	hrb_a2	Patient identifiers:	Clinic ID/ART patient number							yes
date	hr_a3	Patient date of birth
integer	hrb_a4	Age in years								yes
select_one sex	hrb_a5	Sex								yes
end group	a
begin group	b	DTG Initiation Information
select_one artexp	hrb_b1	ART status at start of DTG-based regimen								yes
end group	b
begin group	c	ImmunologicalStatus
note	cnote	Note CD4 test results at baseline for patients who were ART naive at the start of the study.	Leave blank for ART experienced patients
select_one TestResult	hrb_c1	Is there a baseline CD4+ test result?	This only applies to ART naive patients					selected(${hrb_b1}, '1')		yes
date	hrb_c2a	Test date						selected(${hrb_c1}, '1')
integer	hrb_c2b	CD4 Test Results	Write numerical value only					selected(${hrb_c1}, '1')		yes
end group	c
begin group	d	Viral Load status at the start of the study						selected(${hrb_b1}, '2')
note	hrb_d_note	This applies for only ART Experienced clients								no
select_one Viral_Load_Ex	hrd_d1	Last Viral Load result before switch	This only applies for patients who were ART experienced							yes
integer	hrb_d1b	If Detectable, state value						selected(${hrd_d1}, '2')		yes
end group	d
begin group	E	Viral load status at 6 months
note	enote	For ALL patients
date	hre_VLdate	Test Date for VL done at 6 months	This should be a VL done in 2018							yes
select_one Viral_Load_6Months	hre_d2	Viral Load test result at 6 months	This should be for a test done in 2018							yes
integer	hre_g1_b	If VL was detectable, list the number of copies						selected(${hre_d2}, '2')		yes
end group	E

## Sheet: choices
list_name	value	label	image	filter
yesno	1	Yes
yesno	0	No
sex	1	Male
sex	2	Female
artexp	1	ART-na������ve
artexp	2	ART-experienced
change1	1	Side effects
change1	2	New TB
change1	3	New drug available
change1	4	Drug stock out
change1	5	Development of contraindication
change1	6	Other
change2	1	Side effects
change2	2	New TB
change2	3	New drug available
change2	4	Drug stockout
change2	5	Pregnancy
change2	6	Development of contraindication
change2	7	Treatment failure
change2	8	Other
severity	1	Grade 1: Mild (Symptoms causing no or minimal interference with usual social and functional activities)
severity	2	Grade 2: Moderate (Symptoms causing greater than minimal interference with usual social and functional activities)
severity	3	Grade 3: Severe (Symptoms causing inability to perform usual social and functional activities)
severity	4	Grade 4: Potentially life-threatening (Symptoms causing inability to perform basic self-care functions OR medical or operative intervention indicated to prevent persistent disability or death
vlswitch	1	Undetectable/<1000 copies/ul
vlswitch	2	Detectable
vlswitch	3	Missing results
vlswitch	4	Switch was before VL was due
vl1	1	Undetectable/<1000 copies/ul
vl1	2	Detectable
vl1	3	Missing results
effects	1	Bad dreams
effects	2	Trouble sleeping/insomnia
effects	3	Anxiety or nervousness
effects	4	Headaches
effects	5	Change in memory
effects	6	Nausea
effects	7	Diarrhea
effects	8	Fever
effects	9	Tiredness
effects	10	Muscle or joint aches
effects	11	Swelling
effects	12	Trouble breathing
effects	13	Yellowing of the eyes
effects	14	Darker color in urine
effects	15	Skin rash
effects	16	Change in depression
effects	17	Change in appetite
effects	18	Change in body fat
donedrug	1	Done with concomitant medication entry
donedrug	2	Need more space for concomitant medication entry
doneoi	1	Done with opportunistic infection entry
doneoi	2	Need more space for opportunistic infection entry
TestResult	1	Yes
TestResult	0	No
Viral_Load_Ex	1	Undetectable/<1000 copies/uL
Viral_Load_Ex	2	Detectable
Viral_Load_Ex	3	Missing results
Viral_Load_Ex	4	Switch was before VL was done
Viral_Load_6Months	1	Undetectable/ <1000 copies/uL
Viral_Load_6Months	2	Detectable
Viral_Load_6Months	3	Missing results
Health_Facility_Name	1	Alive Medical Services
Health_Facility_Name	2	Kawaala HC III
Health_Facility_Name	3	Kisenyi HC IV
Health_Facility_Name	4	Kiswa HC III
Health_Facility_Name	5	MJAP ISS Clinic Mulago
Health_Facility_Name	6	Namayumba HC IV

## Sheet: settings
form_title	form_id	version	public_key	submission_url	default_language
Health Record Form (Endline)	hre	1806051735			english

## Sheet: help-survey
The survey worksheet
This worksheet specifies all of the groups, questions, and other fields in your survey form, each in its own row. Aside from overall settings and lists of multiple-choice options, everything about your survey form is specified in this worksheet. For more help, see the following help topic: How do I design my form?
type	name	label	label:languagename	hint	hint:languagename	default	appearance	constraint	constraint message	constraint message:languagename	relevance	disabled	required	required message	required message:languagename	read only	calculation	repeat_count	media:image	media:audio	media:video	media:image:languagename	media:audio:languagename	media:video:languagename	choice_filter	note	response_note	publishable	minimum_seconds
This column specifies the type of the field or group. It has to follow a pre-specified format, and Excel's conditional formatting has been used to auto-highlight rows that appear to have a valid type column -- so, if you are using Excel and your row is not automatically highlighted, re-check that you have entered the type properly. See below for an exhaustive list of brief examples.	This column specifies the name of the field or group. Field names must be unique, and they cannot include any spaces or punctuation. Example: age	For those field types that present a user interface, this column is where you put the primary text for the question or field. You can include line-breaks in your label text by pressing Alt+Enter on Windows or Control+Option+Enter on a Mac.	Any label:languagename column (e.g., label:tamil) may be added in order to provide labels in an alternative language.	Text in this column, if any, will appear italicized beneath the field's label. You can include line-breaks in your hint text by pressing Alt+Enter on Windows or Control+Option+Enter on a Mac.	Any hint:languagename column (e.g., hint:tamil) may be added in order to provide hints in an alternative language.	If you want to default the user's entry or selection for a given field, you can specify a number or some text in this column. Alternatively, you can specify an expression for dynamically calculating the field's default entry or selection, in the calculation column. See the following help topic for more details: How can I provide default entries or selections for users filling out my form?	For field types that allow multiple appearances, you can specify the appearance style in this column (e.g., quick or minimal for select_one fields). See the individual examples below.	Enter an expression into this column to validate entered or selected values. The user will only be allowed to proceed to the next question when the expression evaluates to true. Use the constraint builder to build new constraint expressions. (Also see the expression quick-reference following the examples below.) Example: . < 130	If the user tries to move forward but the constraint expression is false, a generic "That entry is invalid" message will appear; to override this message on a field-by-field basis, enter another message into this column.	Any constraint message:languagename column (e.g., constraint message:tamil) may be added in order to provide constraint messages in an alternative language.	Enter an expression into this column to control when a field or group displays to the user (i.e., to control when it is "relevant"). The field or group will only show up to users when the expression in this column evaluates to true; otherwise, it will remain hidden. Use the relevance builder to build new relevance expressions. (Also see the expression quick-reference following the examples below.…	Enter yes into this column to temporarily disable a field. (Rarely used.)	Enter yes into this column to require that users enter or select a value before continuing.	If the user tries to move forward without entering or selecting a value for a required field, a generic "Sorry, this response is required" message will appear; to override this message on a field-by-field basis, enter another message into this column.	Any required message:languagename column (e.g., required message:tamil) may be added in order to provide required messages in an alternative language.	Enter yes into this column to make it read-only (a user can see the field, but cannot enter or select a value). (Rarely used, because note fields, which are by nature read-only, are automatically read-only regardless of what is specified here.)	This column specifies the expression to use for a calculate field, or the expression to use for calculating the default entry or selection for a visible form field. Use the calculation builder to build new calculation expressions. (Also see the expression quick-reference following the examples below.)	For a begin repeat row, this column can specify the number of times to repeat the group of questions. (Can be a fixed count like 3 or a reference to an earlier field like ${numhh_members}.)	To include an image to display for a field (in addition to or in lieu of its label), its filename should be specified here (and the file should be uploaded with this form defintion). Which media file formats are supported will depend on your Android device, but all devices support common image formats like .jpg or .png. Example: paddy.png	To include a sound clip that can be played at a field, its filename should be specified here (and the file should be uploaded with this form defintion). Which media file formats are supported will depend on your Android device. Example: explanation.3gpp	To include a video clip that can be played at a field, its filename should be specified here (and the file should be uploaded with this form defintion). Which media file formats are supported will depend on your Android device. Example: demonstration.mp4	Any media:image:languagename column (e.g., media:image:tamil) may be added in order to provide images for an alternative language.	Any media:audio:languagename column (e.g., media:audio:tamil) may be added in order to provide audio clips for an alternative language.	Any media:video:languagename column (e.g., media:video:tamil) may be added in order to provide video clips for an alternative language.	When filtering lists of multiple-choice options, this column specifies, for each field, which prior field should be used when filtering the list of options. For more details, see the following help topic: How can I filter the list of multiple-choice options presented to users? Example: filter=${survey_region}	This column can specify an optional note to appear with the field in printable versions of the survey form, in order to explain when groups or fields will appear (i.e., when they are relevant), what restrictions there are on user entries (i.e., what constraints apply), etc.	This column can specify optional text or symbols to appear in the response area to the right of questions in printable versions of the survey form. For a text field, for example, you might put something like |___|___| if you are looking for two letters or numbers; or, for a checkbox, you might put a hollow square like □ (this is a special HTML character: enter "&#9633;", without quotes, into this…	Enter yes into this column to indicate that a field in an encrypted form should be left unencrypted so that it can be published to one or more datasets. Use only for non-sensitive fields that can be left unencrypted without compromising data security. (This field is ignored for unencrypted forms.)	Enter a number of seconds that represents the minimum time enumerators should spend the first time they view the field. This represents a "speed limit" that can be enforced by Collect (with the Enforce minimum times for fields option within Collect's Admin Settings); alternatively, you can track violations with the following field types: "speed violations count", "speed violations list", and "spe…
Examples (scroll right for appearance styles)
text	fieldname	Standard text field:
text	fieldname	Text field which uses the numeric keypad:					numbers
integer	fieldname	Standard integer field:
decimal	fieldname	Standard decimal field:
select_one listname	fieldname	Standard multiple-choice field (allows one selection, shown as series of radio buttons):
select_one listname	fieldname	Multiple-choice field (allows one selection, auto-advances to next question as soon as an option is selected):					quick
select_one listname	fieldname	Multiple-choice field (allows one selection, shown as a drop-down selector):					minimal
select_one listname	fieldname	Multiple-choice field (allows one selection, shown as a compact table of options):					compact
select_one listname	fieldname	Multiple-choice field (allows one selection, shown as a compact table of options with exactly three columns):					compact-3
select_one listname	fieldname	Multiple-choice field (allows one selection, shown as a compact table of options, auto-advances to next question as soon as an option is selected):					quickcompact
select_one listname	fieldname	Multiple-choice field (allows one selection, shown as a compact table of options with exactly three columns, auto-advances to next question as soon as an option is selected):					quickcompact-3
select_one listname	fieldname	Multiple-choice field (allows one selection, loads options from pre-loaded .csv file, includes options based on a "contains" comparison):					search('hhplotdata', 'contains', 'respondentname', ${nametofind})
select_one listname	fieldname	Multiple-choice field (allows one selection, loads options from pre-loaded .csv file, includes options based on a "starts with" comparison):					search('hhplotdata', 'startswith', 'respondentname', ${nameprefix})
select_one listname	fieldname	Multiple-choice field (allows one selection, loads options from pre-loaded .csv file, includes options based on an "ends with" comparison):					search('hhplotdata', 'endswith', 'respondentname', ${namesuffix})
select_one listname	fieldname	Multiple-choice field (allows one selection, loads options from pre-loaded .csv file, includes options based on an "exact match" comparison):					search('hhplotdata', 'matches', 'respondentname', ${nametofind})
select_one listname	fieldname	Multiple-choice field (allows one selection, loads options from pre-loaded .csv file, includes options based on both a "contains" comparison and an "exact match" filter):					search('hhplotdata', 'contains', 'respondentname', ${nametofind}, 'villageid', ${villageid})
select_multiple listname	fieldname	Standard multiple-choice field (allows multiple selections, shown as series of radio buttons):
select_multiple listname	fieldname	Multiple-choice field (allows multiple selections, shown as a pop-up selector):					minimal
select_multiple listname	fieldname	Multiple-choice field (allows multiple selections, shown as a compact table of options):					compact
select_multiple listname	fieldname	Multiple-choice field (allows multiple selections, shown as a compact table of options with exactly three columns):					compact-3
select_multiple listname	fieldname	Multiple-choice field (allows multiple selections, loads options from pre-loaded .csv file, includes options based on a "contains" comparison):					search('hhplotdata', 'contains', 'respondentname', ${nametofind})
select_multiple listname	fieldname	Multiple-choice field (allows multiple selections, loads options from pre-loaded .csv file, includes options based on a "starts with" comparison):					search('hhplotdata', 'startswith', 'respondentname', ${nameprefix})
select_multiple listname	fieldname	Multiple-choice field (allows multiple selections, loads options from pre-loaded .csv file, includes options based on an "ends with" comparison):					search('hhplotdata', 'endswith', 'respondentname', ${namesuffix})
select_multiple listname	fieldname	Multiple-choice field (allows multiple selections, loads options from pre-loaded .csv file, includes options based on an "exact match" comparison):					search('hhplotdata', 'matches', 'respondentname', ${nametofind})
select_multiple listname	fieldname	Multiple-choice field (allows multiple selections, loads options from pre-loaded .csv file, includes options based on both a "contains" comparison and an "exact match" filter):					search('hhplotdata', 'contains', 'respondentname', ${nametofind}, 'villageid', ${villageid})
geopoint	fieldname	Standard GPS location-capture field:
barcode	fieldname	Standard scan-barcode field:
date	fieldname	Standard date field:
date	fieldname	Date field (but for smaller screens):					no-calendar
datetime	fieldname	Standard date+time field:
datetime	fieldname	Date+time field (but for smaller screens):					no-calendar
image	fieldname	Standard image-capture field:
image	fieldname	Image-capture field which allows user to annotate image:					annotate
image	fieldname	Image-capture field which allows user to draw image:					draw
image	fieldname	Image-capture field which collects a signature as the image:					signature
audio	fieldname	Standard audio-capture field:
video	fieldname	Standard video-capture field:
file	fieldname	Attach text, image, video, audio, PDF, ZIP, or MS Office file (Excel or Word):
note	fieldname	Standard note field (read-only).
start	fieldname
end	fieldname
deviceid	fieldname
subscriberid	fieldname
simserial	fieldname
caseid	fieldname
phonenumber	fieldname
comments	fieldname
calculate	fieldname																(${age1}+${age2}+${age3}) div 3
calculate_here	fieldname																once(format-date-time(now(), '%Y-%b-%e %H:%M:%S'))
text audit	fieldname						p=50
audio audit	fieldname						p=50;s=0;d=60
audio audit	fieldname						p=50;s=0-600;d=60
audio audit	fieldname						p=50;s=firstfield;d=lastfield
begin group	groupname	Standard group
…
end group	groupname
begin repeat	repeatname	Standard repeated group
…
end repeat	repeatname
begin repeat	repeatname	Group repeated exactly three times																3
…
end repeat	repeatname
speed violations count	fieldname
speed violations list	fieldname
speed violations audit	fieldname						v=5;d=120
Quick reference for relevance, constraint, and calculation expressions
Operation	Operator	Example	Example answer
Addition	+	1 + 1	2
Subtraction	-	3 - 2	1
Multiplication	*	3 * 2	6
Division	div	10 div 2	5
Modulus	mod	9 mod 2	1
Equal	=	${fieldname} = 3	true or false
Not equal	!=	${fieldname} != 3	true or false
Greater-than	>	${fieldname} > 3	true or false
>-or-equal	>=	${fieldname} >= 3	true or false
Less-than	<	${fieldname} < 3	true or false
<-or-equal	<=	${fieldname} <= 3	true or false
Or	or	${fieldname} = 3 or ${fieldname} = 4	true or false
And	and	${fieldname} > 3 and ${fieldname} < 5	true or false
Not	not()	not(${fieldname} > 3 and ${fieldname} < 5)	false or true
	Function	Example
	once(expression)	once(random())
	once(random())	once(random())
	pulldata(csvname, colname, lookupcolname, lookupval)	pulldata('hhplotdata', 'plot1size', 'hhid_key', ${hhid})
	string-length(field)	string-length(.) > 3
	count-selected(field)	count-selected(.) >= 1
	selected(field, value)	selected(${fieldname}, 'Male')
	selected-at(field, number)	selected-at(${fieldname}, 0) = 'Shona'
	jr:choice-name(value, 'field')	jr:choice-name(selected-at(${selectmultfield}, 0), '${selectmultfield}')
	concat(fieldorstring, fieldorstring, ...)	concat(${firstname}, ' ', ${lastname})
	position(..)	position(..)
	count(repeatgroup)	count(${repeatgroupname})
	sum(repeatedfield)	sum(${loan_size})
	join(string, repeatedfield)	join(' ,', ${hh_member_name})
	min(repeatedfield)	min(${hh_member_age})
	max(repeatedfield)	max(${hh_member_age})
	indexed-repeat(repeatedfield, repeatgroup, index)	indexed-repeat(${name}, ${names}, 1)
	substr(fieldorstring, startindex, endindex)	substr(${phone}, 0, 3)
	coalesce(field1, field2)	coalesce(${id}, ${id2})
	round(field, digits)	round(${interest_rate}, 2)
	regex(field, expression)	regex(., '[A-Za-z0-9._%+-]+@[A-Za-z0-9.-]+.[A-Za-z]{2,4}')
	if(expression, valueiftrue, valueiffalse)	if(selected(${country}, 'South Africa') or selected(${country}, 'Zimbabwe'), 'SADC', 'Non-SADC')
	number(field)	number('34.8') = 34.8
	int(field)	int('39') = 39
	string(field)	string(34.8) = '34.8'
	date(string)	${fieldname} > date('2013-01-31')
	date-time(string)	${fieldname} > date('2013-01-31 16:42:00')
	format-date-time(field, format)	format-date-time(${fieldname}, '%Y-%b-%e %H:%M:%S')
	today()	format-date-time(today(), '%Y-%b-%e')
	now()	once(format-date-time(now(), '%Y-%b-%e %H:%M:%S'))
	uuid()	uuid()
	version()	version()
	username()	username()
	duration()	duration()
	hash(fieldorvalue, …)	duration(${name}, ${birthdate})

## Sheet: help-choices
The choices worksheet
This worksheet is for the configuration of option lists for your multiple-choice questions. For regular option lists, all possible options will be listed here, one option per row. For option lists that will be dynamically loaded from a pre-loaded .csv file, there will be a single row that indicates from which .csv columns to load the option values, labels, and images (see the following help topic…
list_name	value	label	label:languagename	image	image:languagename	filter
This column specifies the name of a multiple-choice question type (without any spaces or punctuation). A given list of options will involve multiple rows, each with the same list_name. Example: yesno	This column specifies the internal value stored for a given choice. (It should really be called "value" rather than "name".) Example: 1 If dynamically loading from a pre-loaded .csv file, this should instead be the .csv column name from which to load option values.	This column specifies the label to use for a given choice, in the form's default language. Example: Yes If dynamically loading from a pre-loaded .csv file, this should instead be the .csv column name -- or comma-separated list of column names -- from which to load option labels for the default language.	Any label:languagename column (e.g., label:tamil) may be added in order to provide labels in an alternative language.	To include an image to display for an option, its filename should be specified here (and the file should be uploaded with this form defintion). Which media file formats are supported will depend on your Android device, but all devices support common image formats like .jpg or .png. Example: paddy.png If dynamically loading from a pre-loaded .csv file, this should instead be the .csv column name f…	Any label:languagename column (e.g., label:tamil) may be added in order to provide images in an alternative language.	To filter the list of options displayed, a filter value can be specified here, along with a filter expression in the choice_filter column of the survey worksheet. For example, you might have filter values like LAC and a choice_filter like filter=${survey_region}. For more details, see the following help topic: How can I filter the list of multiple-choice options presented to users?

## Sheet: help-settings
The settings worksheet
This worksheet contains overall settings for your form, all specified in the second row of the worksheet. When you download a form template from your SurveyCTO server, these settings will be pre-filled for you.
form_title	form_id	version	public_key	submission_url	default_language
This is the title of your form. If you begin this title with TEST - (as in "TEST - Household listing survey"), it will not appear by default to users (see the following help topic: How can I prevent forms from appearing until after I am finished testing them?).	This is the unique ID that will identify the form. While the form title can have spaces and can be changed from time to time, the form ID must not contain spaces and must remain fixed for the life of the form. The form ID must also begin with a letter, and it can only include letters, numbers, underscores, and hyphens (no other punctuation or special characters). Example: hhlisting_round1	This is the version number of the form, which you must increase each time you modify an existing form. If you started with a form template or with one of the sample forms, then this is automatic: the version is set to a formula that automatically increments every minute. (Otherwise, you need to increment the version number yourself, taking care to keep the number of digits fixed; the version has …	This is the public key with which to encrypt all form submissions. See the following help topic for details: How do I encrypt my data?	This is the submission URL to use when submitting encrypted forms. See the following help topic for details: How do I encrypt my data?	This is the name of the language associated with labels, images, and other content when no other language is specified. For example, the label:french column is clearly in French, but the label column, which will display by default, is in an unknown language. Put the name of that default language here. See the following help topic for details: How do I translate my form into multiple languages?
