# Supplementary material for: High acceptability and viral suppression of patients on Dolutegravir-based first-line regimens in pilot sites in Uganda: A mixed-methods prospective cohort study
Source: PLoS One. 2020 May 27;15(5):e0232419. doi: 10.1371/journal.pone.0232419 (PMC7252626; doi:10.1371/journal.pone.0232419)
Supplement: S2 Data — (ZIP) [file pone.0232419.s002.zip › Health Record Form (Intermediate).xlsx]

## Sheet: survey
type	name	label	hint	default	appearance	constraint	constraint message	relevance	disabled	required	required message	read only	calculation	repeat_count	media:image	media:audio	media:video	choice_filter	note	response_note	publishable	minimum_seconds
start	starttime
end	endtime
deviceid	deviceid
subscriberid	subscriberid
simserial	simid
phonenumber	devicephonenum
username	username
calculate	duration												duration()
caseid	caseid
note	intronote	This assessment should be filled by the prescriber at every clinic visit until 6 months of ART.
begin group	intro	Enumerator Information
text	hri_id1	Enumerator name:								yes
date	hri_id2	Date of enumeration:								yes
end group	intro
begin group	a	Patient Identifiers
select_one facilityname	hri_a1	Health facility name:								yes
text	hri_a2	Patient identifiers:	Clinic ID/ART patient number							yes
date	hri_a3	Patient date of birth:								yes
integer	hri_a4	Age in years:								yes
select_one sex	hri_a5	Sex:								yes
end group	a
begin group	b	Regimen Change Information
note	bnote	Refer to both the ART register and clinic chart to confirm what regimen the patient is on.
select_one dtgregimen	hri_b1	Current ART regimen:								yes
text	hri_b1other	If other, please list:						${hri_b1}=7		yes
select_one yesno	hri_b2	Was there a regimen change since the last visit?								yes
date	hri_b2a	Select date of the regimen change:						${hri_b2}=1		yes
select_multiple change1	hri_b2b	What was the reason for change?						${hri_b2}=1		yes
text	hri_b2c	Specify the contraindication that led to the change:						selected(${hri_b2b},5)		yes
text	hri_b2d	Specify what led to the change:						selected(${hri_b2b},7)		yes
end group	b
begin group	c	Opportunitistc Infections
begin group	ois1				field-list
note		List information detalining incidence of opportunistic infections. Leave blank if patient did not experience any opportunistic infections.
text	hri_c1a	Name of opportunistic infection #1
date	hri_c1b	Date of opportunistic infection #1			no-calendar
text	hri_c2a	Name of opportunistic infection #2
date	hri_c2b	Date of opportunistic infection #2			no-calendar
text	hri_c3a	Name of opportunistic infection #3
date	hri_c3b	Date of opportunistic infection #3			no-calendar
text	hri_c4a	Name of opportunistic infection #4
date	hri_c4b	Date of opportunistic infection #4			no-calendar
select_one doneoi	hri_addmore3	Select one:								yes
end group	ois1
begin group	ois2				field-list			selected(${hri_addmore3},1)
text	hri_c5a	Name of opportunistic infection #5
date	hri_c5b	Date of opportunistic infection #5			no-calendar
text	hri_c6a	Name of opportunistic infection #6
date	hri_c6b	Date of opportunistic infection #6			no-calendar
text	hri_c7a	Name of opportunistic infection #7
date	hri_c7b	Date of opportunistic infection #7			no-calendar
text	hri_c8a	Name of opportunistic infection #8
date	hri_c8b	Date of opportunistic infection #8			no-calendar
select_one doneoi	hri_addmore4	Select one:								yes
end group	ois2
end group	c
begin group	d	Adherence to ARVs			field-list
note	dnote	Check the patient's clinic chart and note the adherence percentage since last clinic visit.
select_one yesno	hri_d1	Are the adherence results missing?								yes
integer	hri_d2	Adherence percentage:								${hri_d1}=0
end group	d
begin group	e	Side Effects Reporting
note	cnote	Check the patient's clinic chart and note any side effects reported and their severity. Leave this section blank if there are no reported side effects.
select_multiple effects	hri_e1	Select patient side effects reported:
begin group	baddreams	Bad Dreams			field-list
date	hri_e2a	List date of reporting of the side effect of BAD DREAMS			no-calendar			selected(${hri_e1}, 1)		yes
select_one severity	hri_e2b	What was the severity (grade) of the side effect of BAD DREAMS?						selected(${hri_e1}, 1)		yes
end group	baddreams
begin group	troublesleeping	Trouble Sleeping/Insomnia			field-list
date	hri_e3a	List date of reporting of the side effect of TROUBLE SLEEPING/INSOMNIA			no-calendar			selected(${hri_e1}, 2)		yes
select_one severity	hri_e3b	What was the severity (grade) of the side effect of TROUBLE SLEEPING/INSOMNIA?						selected(${hri_e1}, 2)		yes
end group	troublesleeping
begin group	anxiety	Anxiety/nervousness			field-list
date	hri_e4a	List date of reporting of the side effect of ANXIETY/NERVOUSNESS			no-calendar			selected(${hri_e1}, 3)		yes
select_one severity	hri_e4b	What was the severity (grade) of the side effect of ANXIETY/NERVOUSNESS?						selected(${hri_e1}, 3)		yes
end group	anxiety
begin group	Headaches	Headaches			field-list
date	hri_e5a	List date of reporting of the side effect of HEADACHES			no-calendar			selected(${hri_e1}, 4)		yes
select_one severity	hri_e5b	What was the severity (grade) of the side effect of HEADACHES?						selected(${hri_e1}, 4)		yes
end group	Headaches
begin group	memorychange	Change in Memory			field-list
date	hri_e6a	List date of reporting of the side effect of CHANGE IN MEMORY			no-calendar			selected(${hri_e1}, 5)		yes
select_one severity	hri_e6b	What was the severity (grade) of the side effect of CHANGE IN MEMORY?						selected(${hri_e1}, 5)		yes
end group	memorychange
begin group	nausea	Nausea			field-list
date	hri_e7a	List date of reporting of the side effect of NAUSEA			no-calendar			selected(${hri_e1}, 6)		yes
select_one severity	hri_e7b	What was the severity (grade) of the side effect of NAUSEA?						selected(${hri_e1}, 6)		yes
end group	nausea
begin group	diarrhea	Diarrhea			field-list
date	hri_e8a	List date of reporting of the side effect of DIARRHEA			no-calendar			selected(${hri_e1}, 7)		yes
select_one severity	hri_e8b	What was the severity (grade) of the side effect of DIARRHEA?						selected(${hri_e1}, 7)		yes
end group	diarrhea
begin group	fever	Fever			field-list
date	hri_e9a	List date of reporting of the side effect of FEVER			no-calendar			selected(${hri_e1}, 8)		yes
select_one severity	hri_e9b	What was the severity (grade) of the side effect of FEVER?						selected(${hri_e1}, 8)		yes
end group	fever
begin group	tiredness	Tiredness			field-list
date	hri_e10a	List date of reporting of the side effect of TIREDNESS			no-calendar			selected(${hri_e1}, 9)		yes
select_one severity	hri_e10b	What was the severity (grade) of the side effect of TIREDNESS?						selected(${hri_e1}, 9)		yes
end group	tiredness
begin group	muscleaches	Muscle or joint aches			field-list
date	hri_e11a	List date of reporting of the side effect of MUSCLE OR JOINT ACHES			no-calendar			selected(${hri_e1}, 10)		yes
select_one severity	hri_e11b	What was the severity (grade) of the side effect of MUSCLE OR JOINT ACHES?						selected(${hri_e1}, 10)		yes
end group	muscleaches
begin group	swelling	Swelling			field-list
date	hri_e12a	List date of reporting of the side effect of SWELLING			no-calendar			selected(${hri_e1}, 11)		yes
select_one severity	hri_e12b	What was the severity (grade) of the side effect of SWELLING?						selected(${hri_e1}, 11)		yes
end group	swelling
begin group	troublebreathing	Trouble breathing
date	hri_e13a	List date of reporting of the side effect of TROUBLE BREATHING			no-calendar			selected(${hri_e1}, 12)		yes
select_one severity	hri_e13b	What was the severity (grade) of the side effect of TROUBLE BREATHING?			quick-compact4			selected(${hri_e1}, 12)		yes
end group	troublebreathing
begin group	yellowing	Yellowing of the eyes			field-list
date	hri_e14a	List date of reporting of the side effect of YELLOWING OF THE EYES			no-calendar			selected(${hri_e1}, 13)		yes
select_one severity	hri_e14b	What was the severity (grade) of the side effect of YELLOWING OF THE EYES?						selected(${hri_e1}, 13)		yes
end group	yellowing
begin group	darkurine	Darker color of urine			field-list
date	hri_e15a	List date of reporting of the side effect of DARKER COLOR OF URINE			no-calendar			selected(${hri_e1}, 14)		yes
select_one severity	hri_e15b	What was the severity (grade) of the side effect of DARKER COLOR OF URINE?						selected(${hri_e1}, 14)		yes
end group	darkurine
begin group	skinrash	Skin rash			field-list
date	hri_e16a	List date of reporting of the side effect of SKIN RASH			no-calendar			selected(${hri_e1}, 15)		yes
select_one severity	hri_e16b	What was the severity (grade) of the side effect of SKIN RASH?						selected(${hri_e1}, 15)		yes
end group	skinrash
begin group	depression	Depression			field-list
date	hri_e17a	List date of reporting of the side effect of change in DEPRESSION			no-calendar			selected(${hri_e1}, 16)		yes
select_one severity	hri_e17b	What was the severity (grade) of the side effect of change in DEPRESSION?						selected(${hri_e1}, 16)		yes
end group	depression
begin group	changeappetite	Change in appetite			field-list
date	hri_e18a	List date of reporting of the side effect of CHANGE IN APPETITE			no-calendar			selected(${hri_e1}, 17)		yes
select_one severity	hri_e18b	What was the severity (grade) of the side effect of CHANGE IN APPETITE?						selected(${hri_e1}, 17)		yes
end group	changeappetite
begin group	bodyfat	Change in body fat			field-list
date	hri_e19a	List date of reporting of the side effect of change in BODY FAT			no-calendar			selected(${hri_e1}, 18)		yes
select_one severity	hri_e19b	What was the severity (grade) of the side effect of change in BODY FAT?						selected(${hri_e1}, 18)		yes
end group	bodyfat
select_one yesno	hrb_e20other	Were side effects not included in the code listed?								yes
begin group	othersideffects				field-list			${hrb_e20other}=1
text	hrb_e21se	Describe the side effect								yes
date	hrb_e21date	List date of reporting of the side effect
select_one severity	hrb_e21severity	What was the severity (grade) of the side effect								yes
end group	other side effects
end group	e
begin group	f	Concomitant medication
begin group	drugentry
note	fnote	List all the other drugs (apart from ART) that the patient is taking at the moment. Leave blank if no other drugs are being taken.
begin group	drugsection1				field-list
text	hri_f1a	Name of drug #1
date	hri_f1b	Date drug #1 was started			no-calendar
text	hri_f2a	Name of drug #2
date	hri_f2b	Date drug #2 was started			no-calendar
text	hri_f3a	Name of drug #3
date	hri_f3b	Date drug #3 was started			no-calendar
text	hri_f4a	Name of drug #4
date	hri_f4b	Date drug #4 was started			no-calendar
select_one donedrug	hri_addmore1	Select one:								yes
end group	drugsection1
begin group	drugsection2				field-list			selected(${hri_addmore1},1)
text	hri_f5a	Name of drug #5
date	hri_f5b	Date drug #5 was started			no-calendar
text	hri_f6a	Name of drug #6
date	hri_f6b	Date drug #6 was started			no-calendar
text	hri_f7a	Name of drug #7
date	hri_f7b	Date drug #7 was started			no-calendar
text	hri_f8a	Name of drug #8
date	hri_f8b	Date drug #8 was started			no-calendar
end group	drugsection2
end group	drugentry
end group	f
begin group	z	Wrap-up
select_one yesno	hri_z1	Enumerator data quality attestation: I attest that the data entered are accurate and as complete as possible.								yes
select_one formnumber	hri_z1a	Select which month visit this form is for:								yes
text	hri_z2	OPTIONAL: Note from the enumerator on this patient.								no
select_one electronicentry	hri_z3	Please select the name of the individual who entered this record:								yes
note	endnote	Thank you. Please move on to start data collection on the next patient.
end group	z

## Sheet: choices
list_name	value	label	image	filter
yesno	1	Yes
yesno	0	No
sex	0	Male
sex	1	Female
artexp	0	ART-naïve
artexp	1	ART-experienced
change1	0	Side effects
change1	1	New TB
change1	2	New drug available
change1	3	Drug stockout
change1	4	Pregnancy
change1	5	Development of contraindication
change1	6	Treatment failure
change1	7	Other
severity	0	Grade 1: Mild
severity	1	Grade 2: Moderate
severity	2	Grade 3: Severe
severity	3	Grade 4: Potentially life-threatening
vlswitch	0	Undetectable/<1000 copies/ul
vlswitch	1	Detectable
vlswitch	2	Missing results
vlswitch	3	Switch was before VL was due
vl1	0	Undetectable/<1000 copies/ul
vl1	1	Detectable
vl1	2	Missing results
effects	1	Bad dreams
effects	2	Trouble sleeping/insomnia
effects	3	Anxiety or nervousness
effects	4	Headaches
effects	5	Change in memory
effects	6	Nausea
effects	7	Diarrhea
effects	8	Fever
effects	9	Tiredness
effects	10	Muscle or joint aches
effects	11	Swelling
effects	12	Trouble breathing
effects	13	Yellowing of the eyes
effects	14	Darker color in urine
effects	15	Skin rash
effects	16	Change in depression
effects	17	Change in appetite
effects	18	Change in body fat
donedrug	0	Done with concomitant medication entry
donedrug	1	Need more space for concomitant medication entry
doneoi	0	Done with opportunistic infection entry
doneoi	1	Need more space for opportunistic infection entry
facilityname	1	Alive Medical Services HC III
facilityname	2	Kawaala HC III
facilityname	3	Kisenyi HC III
facilityname	4	Kiswa HC III
facilityname	5	MJAP ISS Clinic
facilityname	6	Namayumba HC IV
artregimen	1	TDF/3TC/EFV
artregimen	2	TDF/3TC/NVP
artregimen	3	AZT/3TC/NVP
artregimen	4	AZT/3TC/EFV
artregimen	5	ABC/3TC/EFV
artregimen	7	Other
dtgregimen	1	TDF/3TC/DTG
dtgregimen	2	AZT/3TC/DTG
dtgregimen	3	ABC/3TC/DTG
dtgregimen	7	Other
formnumber	0	.5 Month Health Record Form
formnumber	1	1 Month Health Record Form
formnumber	2	2 Month Health Record Form
formnumber	3	3 Month Health Record Form
formnumber	6	6 Month Health Record Form
electronicentry	1	Matovu John Wesley
electronicentry	2	Deborah Tumusiime
electronicentry	3	Denis Mawanda
electronicentry	4	Andrea Rowan
electronicentry	5	Vennie Nabitaka
electronicentry	6	Other

## Sheet: settings
form_title	form_id	version	public_key	submission_url	default_language
Health Record Form (Intermediate)	hri	1711241327			english

## Sheet: help-survey
The survey worksheet
This worksheet specifies all of the groups, questions, and other fields in your survey form, each in its own row. Aside from overall settings and lists of multiple-choice options, everything about your survey form is specified in this worksheet. For more help, see the following help topic: How do I design my form?
type	name	label	label:languagename	hint	hint:languagename	default	appearance	constraint	constraint message	constraint message:languagename	relevance	disabled	required	required message	required message:languagename	read only	calculation	repeat_count	media:image	media:audio	media:video	media:image:languagename	media:audio:languagename	media:video:languagename	choice_filter	note	response_note	publishable	minimum_seconds
This column specifies the type of the field or group. It has to follow a pre-specified format, and Excel's conditional formatting has been used to auto-highlight rows that appear to have a valid type column -- so, if you are using Excel and your row is not automatically highlighted, re-check that you have entered the type properly. See below for an exhaustive list of brief examples.	This column specifies the name of the field or group. Field names must be unique, and they cannot include any spaces or punctuation. Example: age	For those field types that present a user interface, this column is where you put the primary text for the question or field. You can include line-breaks in your label text by pressing Alt+Enter on Windows or Control+Option+Enter on a Mac.	Any label:languagename column (e.g., label:tamil) may be added in order to provide labels in an alternative language.	Text in this column, if any, will appear italicized beneath the field's label. You can include line-breaks in your hint text by pressing Alt+Enter on Windows or Control+Option+Enter on a Mac.	Any hint:languagename column (e.g., hint:tamil) may be added in order to provide hints in an alternative language.	If you want to default the user's entry or selection for a given field, you can specify a number or some text in this column. Alternatively, you can specify an expression for dynamically calculating the field's default entry or selection, in the calculation column. See the following help topic for more details: How can I provide default entries or selections for users filling out my form?	For field types that allow multiple appearances, you can specify the appearance style in this column (e.g., quick or minimal for select_one fields). See the individual examples below.	Enter an expression into this column to validate entered or selected values. The user will only be allowed to proceed to the next question when the expression evaluates to true. Use the constraint builder to build new constraint expressions. (Also see the expression quick-reference following the examples below.) Example: . < 130	If the user tries to move forward but the constraint expression is false, a generic "That entry is invalid" message will appear; to override this message on a field-by-field basis, enter another message into this column.	Any constraint message:languagename column (e.g., constraint message:tamil) may be added in order to provide constraint messages in an alternative language.	Enter an expression into this column to control when a field or group displays to the user (i.e., to control when it is "relevant"). The field or group will only show up to users when the expression in this column evaluates to true; otherwise, it will remain hidden. Use the relevance builder to build new relevance expressions. (Also see the expression quick-reference following the examples below.…	Enter yes into this column to temporarily disable a field. (Rarely used.)	Enter yes into this column to require that users enter or select a value before continuing.	If the user tries to move forward without entering or selecting a value for a required field, a generic "Sorry, this response is required" message will appear; to override this message on a field-by-field basis, enter another message into this column.	Any required message:languagename column (e.g., required message:tamil) may be added in order to provide required messages in an alternative language.	Enter yes into this column to make it read-only (a user can see the field, but cannot enter or select a value). (Rarely used, because note fields, which are by nature read-only, are automatically read-only regardless of what is specified here.)	This column specifies the expression to use for a calculate field, or the expression to use for calculating the default entry or selection for a visible form field. Use the calculation builder to build new calculation expressions. (Also see the expression quick-reference following the examples below.)	For a begin repeat row, this column can specify the number of times to repeat the group of questions. (Can be a fixed count like 3 or a reference to an earlier field like ${numhh_members}.)	To include an image to display for a field (in addition to or in lieu of its label), its filename should be specified here (and the file should be uploaded with this form defintion). Which media file formats are supported will depend on your Android device, but all devices support common image formats like .jpg or .png. Example: paddy.png	To include a sound clip that can be played at a field, its filename should be specified here (and the file should be uploaded with this form defintion). Which media file formats are supported will depend on your Android device. Example: explanation.3gpp	To include a video clip that can be played at a field, its filename should be specified here (and the file should be uploaded with this form defintion). Which media file formats are supported will depend on your Android device. Example: demonstration.mp4	Any media:image:languagename column (e.g., media:image:tamil) may be added in order to provide images for an alternative language.	Any media:audio:languagename column (e.g., media:audio:tamil) may be added in order to provide audio clips for an alternative language.	Any media:video:languagename column (e.g., media:video:tamil) may be added in order to provide video clips for an alternative language.	When filtering lists of multiple-choice options, this column specifies, for each field, which prior field should be used when filtering the list of options. For more details, see the following help topic: How can I filter the list of multiple-choice options presented to users? Example: filter=${survey_region}	This column can specify an optional note to appear with the field in printable versions of the survey form, in order to explain when groups or fields will appear (i.e., when they are relevant), what restrictions there are on user entries (i.e., what constraints apply), etc.	This column can specify optional text or symbols to appear in the response area to the right of questions in printable versions of the survey form. For a text field, for example, you might put something like |___|___| if you are looking for two letters or numbers; or, for a checkbox, you might put a hollow square like □ (this is a special HTML character: enter "&#9633;", without quotes, into this…	Enter yes into this column to indicate that a field in an encrypted form should be left unencrypted so that it can be published to one or more datasets. Use only for non-sensitive fields that can be left unencrypted without compromising data security. (This field is ignored for unencrypted forms.)	Enter a number of seconds that represents the minimum time enumerators should spend the first time they view the field. This represents a "speed limit" that can be enforced by Collect (with the Enforce minimum times for fields option within Collect's Admin Settings); alternatively, you can track violations with the following field types: "speed violations count", "speed violations list", and "spe…
Examples (scroll right for appearance styles)
text	fieldname	Standard text field:
text	fieldname	Text field which uses the numeric keypad:					numbers
integer	fieldname	Standard integer field:
decimal	fieldname	Standard decimal field:
select_one listname	fieldname	Standard multiple-choice field (allows one selection, shown as series of radio buttons):
select_one listname	fieldname	Multiple-choice field (allows one selection, auto-advances to next question as soon as an option is selected):					quick
select_one listname	fieldname	Multiple-choice field (allows one selection, shown as a drop-down selector):					minimal
select_one listname	fieldname	Multiple-choice field (allows one selection, shown as a compact table of options):					compact
select_one listname	fieldname	Multiple-choice field (allows one selection, shown as a compact table of options with exactly three columns):					compact-3
select_one listname	fieldname	Multiple-choice field (allows one selection, shown as a compact table of options, auto-advances to next question as soon as an option is selected):					quickcompact
select_one listname	fieldname	Multiple-choice field (allows one selection, shown as a compact table of options with exactly three columns, auto-advances to next question as soon as an option is selected):					quickcompact-3
select_one listname	fieldname	Multiple-choice field (allows one selection, loads options from pre-loaded .csv file, includes options based on a "contains" comparison):					search('hhplotdata', 'contains', 'respondentname', ${nametofind})
select_one listname	fieldname	Multiple-choice field (allows one selection, loads options from pre-loaded .csv file, includes options based on a "starts with" comparison):					search('hhplotdata', 'startswith', 'respondentname', ${nameprefix})
select_one listname	fieldname	Multiple-choice field (allows one selection, loads options from pre-loaded .csv file, includes options based on an "ends with" comparison):					search('hhplotdata', 'endswith', 'respondentname', ${namesuffix})
select_one listname	fieldname	Multiple-choice field (allows one selection, loads options from pre-loaded .csv file, includes options based on an "exact match" comparison):					search('hhplotdata', 'matches', 'respondentname', ${nametofind})
select_one listname	fieldname	Multiple-choice field (allows one selection, loads options from pre-loaded .csv file, includes options based on both a "contains" comparison and an "exact match" filter):					search('hhplotdata', 'contains', 'respondentname', ${nametofind}, 'villageid', ${villageid})
select_multiple listname	fieldname	Standard multiple-choice field (allows multiple selections, shown as series of radio buttons):
select_multiple listname	fieldname	Multiple-choice field (allows multiple selections, shown as a pop-up selector):					minimal
select_multiple listname	fieldname	Multiple-choice field (allows multiple selections, shown as a compact table of options):					compact
select_multiple listname	fieldname	Multiple-choice field (allows multiple selections, shown as a compact table of options with exactly three columns):					compact-3
select_multiple listname	fieldname	Multiple-choice field (allows multiple selections, loads options from pre-loaded .csv file, includes options based on a "contains" comparison):					search('hhplotdata', 'contains', 'respondentname', ${nametofind})
select_multiple listname	fieldname	Multiple-choice field (allows multiple selections, loads options from pre-loaded .csv file, includes options based on a "starts with" comparison):					search('hhplotdata', 'startswith', 'respondentname', ${nameprefix})
select_multiple listname	fieldname	Multiple-choice field (allows multiple selections, loads options from pre-loaded .csv file, includes options based on an "ends with" comparison):					search('hhplotdata', 'endswith', 'respondentname', ${namesuffix})
select_multiple listname	fieldname	Multiple-choice field (allows multiple selections, loads options from pre-loaded .csv file, includes options based on an "exact match" comparison):					search('hhplotdata', 'matches', 'respondentname', ${nametofind})
select_multiple listname	fieldname	Multiple-choice field (allows multiple selections, loads options from pre-loaded .csv file, includes options based on both a "contains" comparison and an "exact match" filter):					search('hhplotdata', 'contains', 'respondentname', ${nametofind}, 'villageid', ${villageid})
geopoint	fieldname	Standard GPS location-capture field:
barcode	fieldname	Standard scan-barcode field:
date	fieldname	Standard date field:
date	fieldname	Date field (but for smaller screens):					no-calendar
datetime	fieldname	Standard date+time field:
datetime	fieldname	Date+time field (but for smaller screens):					no-calendar
image	fieldname	Standard image-capture field:
image	fieldname	Image-capture field which allows user to annotate image:					annotate
image	fieldname	Image-capture field which allows user to draw image:					draw
image	fieldname	Image-capture field which collects a signature as the image:					signature
audio	fieldname	Standard audio-capture field:
video	fieldname	Standard video-capture field:
file	fieldname	Attach text, image, video, audio, PDF, ZIP, or MS Office file (Excel or Word):
note	fieldname	Standard note field (read-only).
start	fieldname
end	fieldname
deviceid	fieldname
subscriberid	fieldname
simserial	fieldname
caseid	fieldname
phonenumber	fieldname
comments	fieldname
calculate	fieldname																(${age1}+${age2}+${age3}) div 3
calculate_here	fieldname																once(format-date-time(now(), '%Y-%b-%e %H:%M:%S'))
text audit	fieldname						p=50
audio audit	fieldname						p=50;s=0;d=60
audio audit	fieldname						p=50;s=0-600;d=60
audio audit	fieldname						p=50;s=firstfield;d=lastfield
begin group	groupname	Standard group
…
end group	groupname
begin repeat	repeatname	Standard repeated group
…
end repeat	repeatname
begin repeat	repeatname	Group repeated exactly three times																3
…
end repeat	repeatname
speed violations count	fieldname
speed violations list	fieldname
speed violations audit	fieldname						v=5;d=120
Quick reference for relevance, constraint, and calculation expressions
Operation	Operator	Example	Example answer
Addition	+	1 + 1	2
Subtraction	-	3 - 2	1
Multiplication	*	3 * 2	6
Division	div	10 div 2	5
Modulus	mod	9 mod 2	1
Equal	=	${fieldname} = 3	true or false
Not equal	!=	${fieldname} != 3	true or false
Greater-than	>	${fieldname} > 3	true or false
>-or-equal	>=	${fieldname} >= 3	true or false
Less-than	<	${fieldname} < 3	true or false
<-or-equal	<=	${fieldname} <= 3	true or false
Or	or	${fieldname} = 3 or ${fieldname} = 4	true or false
And	and	${fieldname} > 3 and ${fieldname} < 5	true or false
Not	not()	not(${fieldname} > 3 and ${fieldname} < 5)	false or true
	Function	Example
	once(expression)	once(random())
	once(random())	once(random())
	pulldata(csvname, colname, lookupcolname, lookupval)	pulldata('hhplotdata', 'plot1size', 'hhid_key', ${hhid})
	string-length(field)	string-length(.) > 3
	count-selected(field)	count-selected(.) >= 1
	selected(field, value)	selected(${fieldname}, 'Male')
	selected-at(field, number)	selected-at(${fieldname}, 0) = 'Shona'
	jr:choice-name(value, 'field')	jr:choice-name(selected-at(${selectmultfield}, 0), '${selectmultfield}')
	concat(fieldorstring, fieldorstring, ...)	concat(${firstname}, ' ', ${lastname})
	position(..)	position(..)
	count(repeatgroup)	count(${repeatgroupname})
	sum(repeatedfield)	sum(${loan_size})
	join(string, repeatedfield)	join(' ,', ${hh_member_name})
	min(repeatedfield)	min(${hh_member_age})
	max(repeatedfield)	max(${hh_member_age})
	indexed-repeat(repeatedfield, repeatgroup, index)	indexed-repeat(${name}, ${names}, 1)
	substr(fieldorstring, startindex, endindex)	substr(${phone}, 0, 3)
	coalesce(field1, field2)	coalesce(${id}, ${id2})
	round(field, digits)	round(${interest_rate}, 2)
	regex(field, expression)	regex(., '[A-Za-z0-9._%+-]+@[A-Za-z0-9.-]+.[A-Za-z]{2,4}')
	if(expression, valueiftrue, valueiffalse)	if(selected(${country}, 'South Africa') or selected(${country}, 'Zimbabwe'), 'SADC', 'Non-SADC')
	number(field)	number('34.8') = 34.8
	int(field)	int('39') = 39
	string(field)	string(34.8) = '34.8'
	date(string)	${fieldname} > date('2013-01-31')
	date-time(string)	${fieldname} > date('2013-01-31 16:42:00')
	format-date-time(field, format)	format-date-time(${fieldname}, '%Y-%b-%e %H:%M:%S')
	today()	format-date-time(today(), '%Y-%b-%e')
	now()	once(format-date-time(now(), '%Y-%b-%e %H:%M:%S'))
	uuid()	uuid()
	version()	version()
	username()	username()
	duration()	duration()
	hash(fieldorvalue, …)	duration(${name}, ${birthdate})

## Sheet: help-choices
The choices worksheet
This worksheet is for the configuration of option lists for your multiple-choice questions. For regular option lists, all possible options will be listed here, one option per row. For option lists that will be dynamically loaded from a pre-loaded .csv file, there will be a single row that indicates from which .csv columns to load the option values, labels, and images (see the following help topic…
list_name	value	label	label:languagename	image	image:languagename	filter
This column specifies the name of a multiple-choice question type (without any spaces or punctuation). A given list of options will involve multiple rows, each with the same list_name. Example: yesno	This column specifies the internal value stored for a given choice. (It should really be called "value" rather than "name".) Example: 1 If dynamically loading from a pre-loaded .csv file, this should instead be the .csv column name from which to load option values.	This column specifies the label to use for a given choice, in the form's default language. Example: Yes If dynamically loading from a pre-loaded .csv file, this should instead be the .csv column name -- or comma-separated list of column names -- from which to load option labels for the default language.	Any label:languagename column (e.g., label:tamil) may be added in order to provide labels in an alternative language.	To include an image to display for an option, its filename should be specified here (and the file should be uploaded with this form defintion). Which media file formats are supported will depend on your Android device, but all devices support common image formats like .jpg or .png. Example: paddy.png If dynamically loading from a pre-loaded .csv file, this should instead be the .csv column name f…	Any label:languagename column (e.g., label:tamil) may be added in order to provide images in an alternative language.	To filter the list of options displayed, a filter value can be specified here, along with a filter expression in the choice_filter column of the survey worksheet. For example, you might have filter values like LAC and a choice_filter like filter=${survey_region}. For more details, see the following help topic: How can I filter the list of multiple-choice options presented to users?

## Sheet: help-settings
The settings worksheet
This worksheet contains overall settings for your form, all specified in the second row of the worksheet. When you download a form template from your SurveyCTO server, these settings will be pre-filled for you.
form_title	form_id	version	public_key	submission_url	default_language
This is the title of your form. If you begin this title with TEST - (as in "TEST - Household listing survey"), it will not appear by default to users (see the following help topic: How can I prevent forms from appearing until after I am finished testing them?).	This is the unique ID that will identify the form. While the form title can have spaces and can be changed from time to time, the form ID must not contain spaces and must remain fixed for the life of the form. The form ID must also begin with a letter, and it can only include letters, numbers, underscores, and hyphens (no other punctuation or special characters). Example: hhlisting_round1	This is the version number of the form, which you must increase each time you modify an existing form. If you started with a form template or with one of the sample forms, then this is automatic: the version is set to a formula that automatically increments every minute. (Otherwise, you need to increment the version number yourself, taking care to keep the number of digits fixed; the version has …	This is the public key with which to encrypt all form submissions. See the following help topic for details: How do I encrypt my data?	This is the submission URL to use when submitting encrypted forms. See the following help topic for details: How do I encrypt my data?	This is the name of the language associated with labels, images, and other content when no other language is specified. For example, the label:french column is clearly in French, but the label column, which will display by default, is in an unknown language. Put the name of that default language here. See the following help topic for details: How do I translate my form into multiple languages?
