# Supplementary material for: High acceptability and viral suppression of patients on Dolutegravir-based first-line regimens in pilot sites in Uganda: A mixed-methods prospective cohort study
Source: PLoS One. 2020 May 27;15(5):e0232419. doi: 10.1371/journal.pone.0232419 (PMC7252626; doi:10.1371/journal.pone.0232419)
Supplement: S2 Data — (ZIP) [file pone.0232419.s002.zip › PatientKnowledgeAcceptability.xlsx]

## Sheet: survey
type	name	label	hint	default	appearance	constraint	constraint message	relevance	disabled	required	required message	read only	calculation	repeat_count	media:image	media:audio	media:video	choice_filter	note	response_note	publishable	minimum_seconds
start	starttime
end	endtime
deviceid	deviceid
subscriberid	subscriberid
simserial	simid
phonenumber	devicephonenum
username	username
calculate	duration												duration()
caseid	caseid
note	intronote	Section 1 of the questionnaire should be completed by the counselor based on patient records.
begin group	a	Basic Information
date	pka_a1	Date of interview:								yes
select_one facilityname	pka_a2	Facility name:								yes
end group	a
begin group	b	Patient Information
integer	pka_b1	Patient age (in years):	Enter patient age to best estimate.			${pka_b1}>=12 and ${pka_b1}<=80				yes
date	pka_b2	Patient date of birth:	Enter patient date of birth to best estimate.							yes
select_one sex	pka_b3	Patient sex:								yes
select_one artexp	pka_b4	Was this patient ART-experienced or ART-naïve at the time they started DTG?								yes
date	pka_b4a	What was the date of intiation onto ART?	If exact date not listed, use the 1st day of month and year initiated.			${pka_b4a}<date('2017-12-31')		${pka_b4}=1		yes
select_one artregimen	pka_b4b	What was the previous regimen before starting current DTG regimen?						${pka_b4}=1		yes
text	pka_b4bother	If other, please enter regimen						${pka_b4b}=7		yes
end group	b
begin group	c	Assessment of Knowledge and Awareness
note	knownote	Directions: Section 2 of the questionnaire should be completed by the counselor and administered to ALL PATIENTS.
note	patientinfonote	Please read the following statement to patient: <center><b><i>I am going to ask you questions on your knowledge and awareness of dolutegravir/DTG.</i></b></center>
select_one yesno	pka_c1	Have you been given information about DTG?								yes
begin group	explain				field-list			${pka_c1}=1
select_one tellerdtg	pka_c2	Who told you about DTG?								yes
text	pka_c2a	If other, please specify:								selected(${pka_c2},3)
end group	explain
select_one likerttxt	pka_c3	Did the information given by the source about the drug encourage you to use DTG?						selected(${pka_c1},1)		yes
select_multiple effects	pka_c4	What side effects were you told by the source that you might experience while taking dolutegravir?	Check all that apply					selected(${pka_c1},1)		yes
end group	c
begin group	d	Assessment of Patient Experience
note	dnote	Directions: Section 3 of the questionnaire should be completed by the data collector and administered to ALL PATIENTS.
begin group	symp	Assessment of Patient Experience			field-list
note	labnote	<center>Have you experienced any of the following in the past month that you believe is due to your current ARV medications?</center>	<center>Select "N/A" if patient does not experience the side effect.</center>
select_one severity	labels_d	Select severity grade:			label
select_one severity	pka_d1a	Bad dreams			list-nolabel					yes
select_one severity	pka_d1b	Trouble sleeping/insomnia			list-nolabel					yes
select_one severity	pka_d1c	Anxiety of nervousness			list-nolabel					yes
select_one severity	pka_d1d	Headaches			list-nolabel					yes
select_one severity	pka_d1e	Change in memory			list-nolabel					yes
select_one severity	pka_d1f	Nausea			list-nolabel					yes
select_one severity	pka_d1g	Diarrhea			list-nolabel					yes
select_one severity	pka_d1h	Fever			list-nolabel					yes
select_one severity	pka_d1i	Tiredness			list-nolabel					yes
select_one severity	pka_d1j	Muscle or joint aches			list-nolabel					yes
select_one severity	pka_d1k	Swelling			list-nolabel					yes
select_one severity	pka_d1l	Trouble breathing			list-nolabel					yes
select_one severity	pka_d1m	Yellowing of the eyes			list-nolabel					yes
select_one severity	pka_d1n	Darker color in urine			list-nolabel					yes
select_one severity	pka_d1o	Skin rash			list-nolabel					yes
select_one severity	pka_d1p	Change in mood			list-nolabel					yes
select_one severity	pka_d1q	Reduction in appetite			list-nolabel					yes
select_one severity	pka_d1r	Increase in appetite			list-nolabel					yes
select_one severity	pka_d1s	Change in body shape/figure			list-nolabel					yes
select_one severity	pka_d1t	Other:			list-nolabel					yes
text	pka_d1ta	If other, please specify:								${pka_d1t}!=7
end group	symp
select_one yesno	pka_d2	In the last week, have you missed a dose of ARV medication?								yes
integer	pka_d2a	How many doses have you missed in the past week?	Report number of doses missed					${pka_d2}=1		yes
begin group	reas				field-list			${pka_d2}=1
select_one missdose	pka_d2b	What was the reason for the missed dose?								yes
text	pka_d2b1	If other, please specify:								${pka_d2b}=5
end group	reas
select_one rec	pka_d3	I would recommend this drug to a friend starting ART if I was given the chance to:								yes
end group	d
begin group	e	Assessment of ART-Experienced Patients						${pka_b4}=1
note	enote	Section 4 of the questionnaire should be completed by the counselor and administered to ART-EXPERIENCED PATIENTS ONLY. If ART-naïve, skip to next section.
begin group	recommend				field-list
select_one switch	pka_e1	Did your clinician recommend switching or did you request to be switched?								yes
text	pka_e1a	If other, please specify:								${pka_e1}=4
end group	recommend
begin group	easier				field-list
select_one likerttxt	pka_e2	Is your new regimen easier to take without missing a dose compared to your previous medications?								yes
text	pka_e2a	Explain answer:								yes
end group	easier
begin group	working				field-list
select_one working	pka_e3	Compared to the HIV medication you were taking before, how well do you think this medicine might be working?								yes
text	pka_e3a	Explain answer:								yes
end group	working
begin group	choose				field-list
select_one prefer	pka_e4	Given the choice between the two: do you prefer your current regimen or your last regimen?								yes
text	pka_e4a	Explain answer:								yes
end group	choose
begin group	se				field-list
note		<center>Since you began taking the NEW medication, have you noticed any changes in the following that are not otherwise explained?</center>	<center>Select "N/A" in case the patient has never experienced the sign/symptom. (Ensure that all side effects mentioned in previous question are also mentioned here).</center>
select_one symptom	labels_se	Select type of change:			label
select_one symptom	pka_se1	Bad dreams			list-nolabel					yes
select_one symptom	pka_se2	Trouble sleeping/insomnia			list-nolabel					yes
select_one symptom	pka_se3	Anxiety or nervousness			list-nolabel					yes
select_one symptom	pka_se4	Headaches			list-nolabel					yes
select_one symptom	pka_se5	Change in memory			list-nolabel					yes
select_one symptom	pka_se6	Nausea			list-nolabel					yes
select_one symptom	pka_se7	Diarrhea			list-nolabel					yes
select_one symptom	pka_se8	Fever			list-nolabel					yes
select_one symptom	pka_se9	Tiredness			list-nolabel					yes
select_one symptom	pka_se10	Muscle or joint aches			list-nolabel					yes
select_one symptom	pka_se11	Swelling			list-nolabel					yes
select_one symptom	pka_se12	Trouble breathing			list-nolabel					yes
select_one symptom	pka_se13	Yellowing of the eyes			list-nolabel					yes
select_one symptom	pka_se14	Darker color in urine			list-nolabel					yes
select_one symptom	pka_se15	Skin rash			list-nolabel					yes
select_one symptom	pka_se16	Change in mood			list-nolabel					yes
select_one symptom	pka_se17	Reduction in appetite			list-nolabel					yes
select_one symptom	pka_se18	Increase in appetite			list-nolabel					yes
select_one symptom	pka_se19	Change in body shape/figure			list-nolabel					yes
select_one symptom	pka_se20	${pka_d1ta}			list-nolabel			not(${pka_d1t}=7)		yes
select_one symptom	pka_se21	Other:			list-nolabel					yes
text	pka_se21a	Describe "other" side effect:								${pka_se21}!=5
end group	se
end group	e
begin group	f	Qualitative Questions for ALL Questions			field-list
note	fnote	Section 5 of the questionnaire should be completed by the counselor and administered to ALL PATIENTS.	To be written out as close to patient words as possible.
text	pka_f1	Use a few words to describe the new ARV medication you are currently taking.								yes
end group	f
begin group	z	Wrap-up
select_one yesno	pka_z1	Enumerator data quality attestation: I attest that the data entered are accurate and as complete as possible.								yes
text	pka_z1a	Please enter the patient ID number (use file)								yes
text	pka_z2	OPTIONAL: Note from the enumerator on this patient.								no
select_one electronicentry	pka_z3	Please select the name of the individual who entered this record:								yes
note	endnote	Thank you. Please move on to start data collection on the next patient.
end group	z

## Sheet: choices
list_name	value	label	image	filter
yesno	1	Yes
yesno	0	No
sex	0	Male
sex	1	Female
artexp	1	ART-experienced
artexp	2	ART-naïve
tellerdtg	1	Told by health care provider (doctor/nurse/counselor/pharmacist)
tellerdtg	2	Told by another experienced patient/user
tellerdtg	3	Other (specify)
likerttxt	1	Strongly agree
likerttxt	2	Agree
likerttxt	3	Neither agree or disagree
likerttxt	4	Disagree
likerttxt	5	Strongly disagree
effects	1	Dizziness
effects	2	Anxiety/nervouness
effects	3	Bad dreams
effects	4	Change in sleep pattern
effects	5	Headaches
effects	6	Diarrhea
effects	7	Nausea
effects	8	Tiredness
effects	9	Skin rash
effects	10	Depression
effects	11	All of the above
effects	12	None of the above
dtgmoa	1	Reduces virus in blood
dtgmoa	2	Reduces effect of HIV on the body
dtgmoa	3	Cures HIV
dtgmoa	4	All of the above
dtgmoa	5	None of the above
dose	1	I take two tablets once a day
dose	2	I take one tablet once a day
dose	3	I take one tablet twice a day
severity	1	Very mild
severity	2	Mild
severity	3	Moderate
severity	4	Severe
severity	5	Very severe
severity	7	N/A
missdose	1	Forgot to take it
missdose	2	Did not have access to ARV
missdose	3	Medication makes me not feel well
missdose	4	Did not want to take it
missdose	5	Other (specify)
rec	1	Yes
rec	2	No
rec	3	Not sure
rec	4	Do not care
rec	5	N/A (does not know names of drugs being taken)
switch	1	Requested to be switched
switch	2	Clinician recommended
switch	3	Do not know
switch	4	Other (specify)
working	1	Better
working	2	Worse
working	3	Same
working	4	Not sure
prefer	1	Current
prefer	2	Previous
prefer	3	Not sure
prefer	4	Do not care/same
symptom	1	Improved
symptom	2	Worse
symptom	3	No change
symptom	4	Resolved
symptom	5	N/A
facilityname	1	Alive Medical Services HC III
facilityname	2	Kawaala HC III
facilityname	3	Kisenyi HC III
facilityname	4	Kiswa HC III
facilityname	5	MJAP ISS Clinic
facilityname	6	Namayumba HC IV
artregimen	1	TDF/3TC/EFV
artregimen	2	TDF/3TC/NVP
artregimen	3	AZT/3TC/NVP
artregimen	4	AZT/3TC/EFV
artregimen	5	ABC/3TC/EFV
artregimen	7	Other
electronicentry	1	Matovu John Wesley
electronicentry	2	Deborah Tumusiime
electronicentry	3	Denis Mawanda
electronicentry	4	Andrea Rowan
electronicentry	5	Vennie Nabitaka
electronicentry	6	Other

## Sheet: settings
form_title	form_id	version	public_key	submission_url	default_language
Patient Knowledge and Acceptability Questionnaire	pt_ka_questionnaire	1803221227			english

## Sheet: help-survey
The survey worksheet
This worksheet specifies all of the groups, questions, and other fields in your survey form, each in its own row. Aside from overall settings and lists of multiple-choice options, everything about your survey form is specified in this worksheet. For more help, see the following help topic: How do I design my form?
type	name	label	label:languagename	hint	hint:languagename	default	appearance	constraint	constraint message	constraint message:languagename	relevance	disabled	required	required message	required message:languagename	read only	calculation	repeat_count	media:image	media:audio	media:video	media:image:languagename	media:audio:languagename	media:video:languagename	choice_filter	note	response_note	publishable	minimum_seconds
This column specifies the type of the field or group. It has to follow a pre-specified format, and Excel's conditional formatting has been used to auto-highlight rows that appear to have a valid type column -- so, if you are using Excel and your row is not automatically highlighted, re-check that you have entered the type properly. See below for an exhaustive list of brief examples.	This column specifies the name of the field or group. Field names must be unique, and they cannot include any spaces or punctuation. Example: age	For those field types that present a user interface, this column is where you put the primary text for the question or field. You can include line-breaks in your label text by pressing Alt+Enter on Windows or Control+Option+Enter on a Mac.	Any label:languagename column (e.g., label:tamil) may be added in order to provide labels in an alternative language.	Text in this column, if any, will appear italicized beneath the field's label. You can include line-breaks in your hint text by pressing Alt+Enter on Windows or Control+Option+Enter on a Mac.	Any hint:languagename column (e.g., hint:tamil) may be added in order to provide hints in an alternative language.	If you want to default the user's entry or selection for a given field, you can specify a number or some text in this column. Alternatively, you can specify an expression for dynamically calculating the field's default entry or selection, in the calculation column. See the following help topic for more details: How can I provide default entries or selections for users filling out my form?	For field types that allow multiple appearances, you can specify the appearance style in this column (e.g., quick or minimal for select_one fields). See the individual examples below.	Enter an expression into this column to validate entered or selected values. The user will only be allowed to proceed to the next question when the expression evaluates to true. Use the constraint builder to build new constraint expressions. (Also see the expression quick-reference following the examples below.) Example: . < 130	If the user tries to move forward but the constraint expression is false, a generic "That entry is invalid" message will appear; to override this message on a field-by-field basis, enter another message into this column.	Any constraint message:languagename column (e.g., constraint message:tamil) may be added in order to provide constraint messages in an alternative language.	Enter an expression into this column to control when a field or group displays to the user (i.e., to control when it is "relevant"). The field or group will only show up to users when the expression in this column evaluates to true; otherwise, it will remain hidden. Use the relevance builder to build new relevance expressions. (Also see the expression quick-reference following the examples below.…	Enter yes into this column to temporarily disable a field. (Rarely used.)	Enter yes into this column to require that users enter or select a value before continuing.	If the user tries to move forward without entering or selecting a value for a required field, a generic "Sorry, this response is required" message will appear; to override this message on a field-by-field basis, enter another message into this column.	Any required message:languagename column (e.g., required message:tamil) may be added in order to provide required messages in an alternative language.	Enter yes into this column to make it read-only (a user can see the field, but cannot enter or select a value). (Rarely used, because note fields, which are by nature read-only, are automatically read-only regardless of what is specified here.)	This column specifies the expression to use for a calculate field, or the expression to use for calculating the default entry or selection for a visible form field. Use the calculation builder to build new calculation expressions. (Also see the expression quick-reference following the examples below.)	For a begin repeat row, this column can specify the number of times to repeat the group of questions. (Can be a fixed count like 3 or a reference to an earlier field like ${numhh_members}.)	To include an image to display for a field (in addition to or in lieu of its label), its filename should be specified here (and the file should be uploaded with this form defintion). Which media file formats are supported will depend on your Android device, but all devices support common image formats like .jpg or .png. Example: paddy.png	To include a sound clip that can be played at a field, its filename should be specified here (and the file should be uploaded with this form defintion). Which media file formats are supported will depend on your Android device. Example: explanation.3gpp	To include a video clip that can be played at a field, its filename should be specified here (and the file should be uploaded with this form defintion). Which media file formats are supported will depend on your Android device. Example: demonstration.mp4	Any media:image:languagename column (e.g., media:image:tamil) may be added in order to provide images for an alternative language.	Any media:audio:languagename column (e.g., media:audio:tamil) may be added in order to provide audio clips for an alternative language.	Any media:video:languagename column (e.g., media:video:tamil) may be added in order to provide video clips for an alternative language.	When filtering lists of multiple-choice options, this column specifies, for each field, which prior field should be used when filtering the list of options. For more details, see the following help topic: How can I filter the list of multiple-choice options presented to users? Example: filter=${survey_region}	This column can specify an optional note to appear with the field in printable versions of the survey form, in order to explain when groups or fields will appear (i.e., when they are relevant), what restrictions there are on user entries (i.e., what constraints apply), etc.	This column can specify optional text or symbols to appear in the response area to the right of questions in printable versions of the survey form. For a text field, for example, you might put something like |___|___| if you are looking for two letters or numbers; or, for a checkbox, you might put a hollow square like □ (this is a special HTML character: enter "&#9633;", without quotes, into this…	Enter yes into this column to indicate that a field in an encrypted form should be left unencrypted so that it can be published to one or more datasets. Use only for non-sensitive fields that can be left unencrypted without compromising data security. (This field is ignored for unencrypted forms.)	Enter a number of seconds that represents the minimum time enumerators should spend the first time they view the field. This represents a "speed limit" that can be enforced by Collect (with the Enforce minimum times for fields option within Collect's Admin Settings); alternatively, you can track violations with the following field types: "speed violations count", "speed violations list", and "spe…
Examples (scroll right for appearance styles)
text	fieldname	Standard text field:
text	fieldname	Text field which uses the numeric keypad:					numbers
integer	fieldname	Standard integer field:
decimal	fieldname	Standard decimal field:
select_one listname	fieldname	Standard multiple-choice field (allows one selection, shown as series of radio buttons):
select_one listname	fieldname	Multiple-choice field (allows one selection, auto-advances to next question as soon as an option is selected):					quick
select_one listname	fieldname	Multiple-choice field (allows one selection, shown as a drop-down selector):					minimal
select_one listname	fieldname	Multiple-choice field (allows one selection, shown as a compact table of options):					compact
select_one listname	fieldname	Multiple-choice field (allows one selection, shown as a compact table of options with exactly three columns):					compact-3
select_one listname	fieldname	Multiple-choice field (allows one selection, shown as a compact table of options, auto-advances to next question as soon as an option is selected):					quickcompact
select_one listname	fieldname	Multiple-choice field (allows one selection, shown as a compact table of options with exactly three columns, auto-advances to next question as soon as an option is selected):					quickcompact-3
select_one listname	fieldname	Multiple-choice field (allows one selection, loads options from pre-loaded .csv file, includes options based on a "contains" comparison):					search('hhplotdata', 'contains', 'respondentname', ${nametofind})
select_one listname	fieldname	Multiple-choice field (allows one selection, loads options from pre-loaded .csv file, includes options based on a "starts with" comparison):					search('hhplotdata', 'startswith', 'respondentname', ${nameprefix})
select_one listname	fieldname	Multiple-choice field (allows one selection, loads options from pre-loaded .csv file, includes options based on an "ends with" comparison):					search('hhplotdata', 'endswith', 'respondentname', ${namesuffix})
select_one listname	fieldname	Multiple-choice field (allows one selection, loads options from pre-loaded .csv file, includes options based on an "exact match" comparison):					search('hhplotdata', 'matches', 'respondentname', ${nametofind})
select_one listname	fieldname	Multiple-choice field (allows one selection, loads options from pre-loaded .csv file, includes options based on both a "contains" comparison and an "exact match" filter):					search('hhplotdata', 'contains', 'respondentname', ${nametofind}, 'villageid', ${villageid})
select_multiple listname	fieldname	Standard multiple-choice field (allows multiple selections, shown as series of radio buttons):
select_multiple listname	fieldname	Multiple-choice field (allows multiple selections, shown as a pop-up selector):					minimal
select_multiple listname	fieldname	Multiple-choice field (allows multiple selections, shown as a compact table of options):					compact
select_multiple listname	fieldname	Multiple-choice field (allows multiple selections, shown as a compact table of options with exactly three columns):					compact-3
select_multiple listname	fieldname	Multiple-choice field (allows multiple selections, loads options from pre-loaded .csv file, includes options based on a "contains" comparison):					search('hhplotdata', 'contains', 'respondentname', ${nametofind})
select_multiple listname	fieldname	Multiple-choice field (allows multiple selections, loads options from pre-loaded .csv file, includes options based on a "starts with" comparison):					search('hhplotdata', 'startswith', 'respondentname', ${nameprefix})
select_multiple listname	fieldname	Multiple-choice field (allows multiple selections, loads options from pre-loaded .csv file, includes options based on an "ends with" comparison):					search('hhplotdata', 'endswith', 'respondentname', ${namesuffix})
select_multiple listname	fieldname	Multiple-choice field (allows multiple selections, loads options from pre-loaded .csv file, includes options based on an "exact match" comparison):					search('hhplotdata', 'matches', 'respondentname', ${nametofind})
select_multiple listname	fieldname	Multiple-choice field (allows multiple selections, loads options from pre-loaded .csv file, includes options based on both a "contains" comparison and an "exact match" filter):					search('hhplotdata', 'contains', 'respondentname', ${nametofind}, 'villageid', ${villageid})
geopoint	fieldname	Standard GPS location-capture field:
barcode	fieldname	Standard scan-barcode field:
date	fieldname	Standard date field:
date	fieldname	Date field (but for smaller screens):					no-calendar
datetime	fieldname	Standard date+time field:
datetime	fieldname	Date+time field (but for smaller screens):					no-calendar
image	fieldname	Standard image-capture field:
image	fieldname	Image-capture field which allows user to annotate image:					annotate
image	fieldname	Image-capture field which allows user to draw image:					draw
image	fieldname	Image-capture field which collects a signature as the image:					signature
audio	fieldname	Standard audio-capture field:
video	fieldname	Standard video-capture field:
file	fieldname	Attach text, image, video, audio, PDF, ZIP, or MS Office file (Excel or Word):
note	fieldname	Standard note field (read-only).
start	fieldname
end	fieldname
deviceid	fieldname
subscriberid	fieldname
simserial	fieldname
caseid	fieldname
phonenumber	fieldname
comments	fieldname
calculate	fieldname																(${age1}+${age2}+${age3}) div 3
calculate_here	fieldname																once(format-date-time(now(), '%Y-%b-%e %H:%M:%S'))
text audit	fieldname						p=50
audio audit	fieldname						p=50;s=0;d=60
audio audit	fieldname						p=50;s=0-600;d=60
audio audit	fieldname						p=50;s=firstfield;d=lastfield
begin group	groupname	Standard group
…
end group	groupname
begin repeat	repeatname	Standard repeated group
…
end repeat	repeatname
begin repeat	repeatname	Group repeated exactly three times																3
…
end repeat	repeatname
speed violations count	fieldname
speed violations list	fieldname
speed violations audit	fieldname						v=5;d=120
Quick reference for relevance, constraint, and calculation expressions
Operation	Operator	Example	Example answer
Addition	+	1 + 1	2
Subtraction	-	3 - 2	1
Multiplication	*	3 * 2	6
Division	div	10 div 2	5
Modulus	mod	9 mod 2	1
Equal	=	${fieldname} = 3	true or false
Not equal	!=	${fieldname} != 3	true or false
Greater-than	>	${fieldname} > 3	true or false
>-or-equal	>=	${fieldname} >= 3	true or false
Less-than	<	${fieldname} < 3	true or false
<-or-equal	<=	${fieldname} <= 3	true or false
Or	or	${fieldname} = 3 or ${fieldname} = 4	true or false
And	and	${fieldname} > 3 and ${fieldname} < 5	true or false
Not	not()	not(${fieldname} > 3 and ${fieldname} < 5)	false or true
	Function	Example
	once(expression)	once(random())
	once(random())	once(random())
	pulldata(csvname, colname, lookupcolname, lookupval)	pulldata('hhplotdata', 'plot1size', 'hhid_key', ${hhid})
	string-length(field)	string-length(.) > 3
	count-selected(field)	count-selected(.) >= 1
	selected(field, value)	selected(${fieldname}, 'Male')
	selected-at(field, number)	selected-at(${fieldname}, 0) = 'Shona'
	jr:choice-name(value, 'field')	jr:choice-name(selected-at(${selectmultfield}, 0), '${selectmultfield}')
	concat(fieldorstring, fieldorstring, ...)	concat(${firstname}, ' ', ${lastname})
	position(..)	position(..)
	count(repeatgroup)	count(${repeatgroupname})
	sum(repeatedfield)	sum(${loan_size})
	join(string, repeatedfield)	join(' ,', ${hh_member_name})
	min(repeatedfield)	min(${hh_member_age})
	max(repeatedfield)	max(${hh_member_age})
	indexed-repeat(repeatedfield, repeatgroup, index)	indexed-repeat(${name}, ${names}, 1)
	substr(fieldorstring, startindex, endindex)	substr(${phone}, 0, 3)
	coalesce(field1, field2)	coalesce(${id}, ${id2})
	round(field, digits)	round(${interest_rate}, 2)
	regex(field, expression)	regex(., '[A-Za-z0-9._%+-]+@[A-Za-z0-9.-]+.[A-Za-z]{2,4}')
	if(expression, valueiftrue, valueiffalse)	if(selected(${country}, 'South Africa') or selected(${country}, 'Zimbabwe'), 'SADC', 'Non-SADC')
	number(field)	number('34.8') = 34.8
	int(field)	int('39') = 39
	string(field)	string(34.8) = '34.8'
	date(string)	${fieldname} > date('2013-01-31')
	date-time(string)	${fieldname} > date('2013-01-31 16:42:00')
	format-date-time(field, format)	format-date-time(${fieldname}, '%Y-%b-%e %H:%M:%S')
	today()	format-date-time(today(), '%Y-%b-%e')
	now()	once(format-date-time(now(), '%Y-%b-%e %H:%M:%S'))
	uuid()	uuid()
	version()	version()
	username()	username()
	duration()	duration()
	hash(fieldorvalue, …)	duration(${name}, ${birthdate})

## Sheet: help-choices
The choices worksheet
This worksheet is for the configuration of option lists for your multiple-choice questions. For regular option lists, all possible options will be listed here, one option per row. For option lists that will be dynamically loaded from a pre-loaded .csv file, there will be a single row that indicates from which .csv columns to load the option values, labels, and images (see the following help topic…
list_name	value	label	label:languagename	image	image:languagename	filter
This column specifies the name of a multiple-choice question type (without any spaces or punctuation). A given list of options will involve multiple rows, each with the same list_name. Example: yesno	This column specifies the internal value stored for a given choice. (It should really be called "value" rather than "name".) Example: 1 If dynamically loading from a pre-loaded .csv file, this should instead be the .csv column name from which to load option values.	This column specifies the label to use for a given choice, in the form's default language. Example: Yes If dynamically loading from a pre-loaded .csv file, this should instead be the .csv column name -- or comma-separated list of column names -- from which to load option labels for the default language.	Any label:languagename column (e.g., label:tamil) may be added in order to provide labels in an alternative language.	To include an image to display for an option, its filename should be specified here (and the file should be uploaded with this form defintion). Which media file formats are supported will depend on your Android device, but all devices support common image formats like .jpg or .png. Example: paddy.png If dynamically loading from a pre-loaded .csv file, this should instead be the .csv column name f…	Any label:languagename column (e.g., label:tamil) may be added in order to provide images in an alternative language.	To filter the list of options displayed, a filter value can be specified here, along with a filter expression in the choice_filter column of the survey worksheet. For example, you might have filter values like LAC and a choice_filter like filter=${survey_region}. For more details, see the following help topic: How can I filter the list of multiple-choice options presented to users?

## Sheet: help-settings
The settings worksheet
This worksheet contains overall settings for your form, all specified in the second row of the worksheet. When you download a form template from your SurveyCTO server, these settings will be pre-filled for you.
form_title	form_id	version	public_key	submission_url	default_language
This is the title of your form. If you begin this title with TEST - (as in "TEST - Household listing survey"), it will not appear by default to users (see the following help topic: How can I prevent forms from appearing until after I am finished testing them?).	This is the unique ID that will identify the form. While the form title can have spaces and can be changed from time to time, the form ID must not contain spaces and must remain fixed for the life of the form. The form ID must also begin with a letter, and it can only include letters, numbers, underscores, and hyphens (no other punctuation or special characters). Example: hhlisting_round1	This is the version number of the form, which you must increase each time you modify an existing form. If you started with a form template or with one of the sample forms, then this is automatic: the version is set to a formula that automatically increments every minute. (Otherwise, you need to increment the version number yourself, taking care to keep the number of digits fixed; the version has …	This is the public key with which to encrypt all form submissions. See the following help topic for details: How do I encrypt my data?	This is the submission URL to use when submitting encrypted forms. See the following help topic for details: How do I encrypt my data?	This is the name of the language associated with labels, images, and other content when no other language is specified. For example, the label:french column is clearly in French, but the label column, which will display by default, is in an unknown language. Put the name of that default language here. See the following help topic for details: How do I translate my form into multiple languages?
